# Supplementary material for: Genome-wide expression analysis upon constitutive activation of the HacA bZIP transcription factor in Aspergillus niger reveals a coordinated cellular response to counteract ER stress
Source: BMC Genomics. 2012 Jul 30;13:350. doi: 10.1186/1471-2164-13-350 (PMC3472299; doi:10.1186/1471-2164-13-350)
Supplement: Additional file 3 — Complete list of all differentially expressed genes in HacACA. Expression data and the FDR-values for the pair wise comparison of the different strains and time points. [file 1471-2164-13-350-S3.xls]

## Sheet: Tabelle2
			RMA mean expression values (normal scale)				FC & Limma BH FDR q-values						Venn Diagram allocations (FDR < 1E-5; 1: significantly up-regulated; -1: significantly down-regulated; 0: not significantly differentially expressed)
ORF code	Check for errors that could have occurred during adding the annotation, alias code is compared with probe id: 1 means ok, 0 means error	DSM annotation	hacA.wt.mean	hacA.mt.t1.mean	hacA.mt.t2.mean	hacA.mt.t3.mean	hacA.mt.t1.hacA.wt.FC	hacA.mt.t2.hacA.wt.FC	hacA.mt.t3.hacA.wt.FC	hacA.mt.t2.hacA.mt.t1.FC	hacA.mt.t3.hacA.mt.t2.FC	hacA.mt.t3.hacA.mt.t1.FC	hacA.mt.t1.hacA.wt	hacA.mt.t2.hacA.wt	hacA.mt.t3.hacA.wt	hacA.mt.t2.hacA.mt.t1	hacA.mt.t3.hacA.mt.t2	hacA.mt.t3.hacA.mt.t1
An17g00580	#REF!	similarity to hypothetical protein T22A6.50 - Arabidopsis thaliana	118.071	178.113	148.92	102.091	1.50852	1.26127	0.864656	0.836097	0.685543	0.57318	0	0	0	0	0	0
An12g07750	#REF!	similarity to hypothetical serine repeat antigen BAA78500.1 - Plasmodium falciparum	2326.05	280.024	267.15	183.178	0.120386	0.114851	0.0787508	0.954026	0.685675	0.654152	-1	-1	-1	0	0	0
An12g01780	#REF!	weak similarity to viral protein encoded by ORF1 of ET-NANB (HEV) Burma strain from patent US5824649-A - Hepatitis E virus	120.369	159.959	124.018	92.684	1.3289	1.03031	0.769997	0.775311	0.747342	0.579422	0	0	0	0	0	0
An15g00410	#REF!	strong similarity to acetate-inducible gene aciA - Aspergillus nidulans	543.006	274.71	485.905	368.647	0.505906	0.894843	0.678901	1.76879	0.758681	1.34195	0	0	0	0	0	0
An03g04520	#REF!	strong similarity to dihydroxy-acid dehydratase Ilv3 - Saccharomyces cerevisiae	83.2495	55.1079	39.995	31.676	0.661962	0.480423	0.380494	0.725757	0.791999	0.574798	0	-1	-1	0	0	0
An01g13410	#REF!	similarity to cutinase transcription factor alpha CTF1a - Fusarium solani	77.4108	57.6028	49.8421	40.2428	0.744119	0.643864	0.519861	0.865271	0.807407	0.698626	0	0	-1	0	0	0
An13g02860	#REF!	hypothetical protein	44.9891	49.7416	51.0496	41.2668	1.10564	1.13471	0.917263	1.0263	0.808367	0.829623	0	0	0	0	0	0
An09g06400	#REF!	strong similarity to chitinase chiA - Aspergillus nidulans	2740.22	3696.39	1576.61	1278.39	1.34894	0.57536	0.466528	0.426528	0.810846	0.345849	0	-1	-1	-1	0	-1
An01g09810	#REF!	strong similarity to hypothetical alpha-D-mannose-alpha(1-6)phosphatidyl myo-inositol monomannoside transferase BH2688 - Bacillus halodurans	43.7691	52.747	53.4262	43.6017	1.20512	1.22064	0.996175	1.01287	0.816111	0.826619	0	0	0	0	0	0
An02g07800	#REF!	strong similarity to hypothetical protein CP0630 - Chlamydophila pneumoniae	138.22	282.71	182.921	150.366	2.04536	1.3234	1.08787	0.647026	0.82203	0.531875	1	0	0	-1	0	-1
An02g11620	#REF!	hypothetical protein	3969.89	950.587	607.215	499.319	0.239449	0.152955	0.125777	0.638779	0.82231	0.525274	-1	-1	-1	0	0	0
An15g07070	#REF!	strong similarity to cyanate lyase cynS - Escherichia coli	605.587	221.464	251.681	207.772	0.365701	0.415598	0.343092	1.13644	0.825537	0.938175	-1	-1	-1	0	0	0
An04g09100	#REF!	strong similarity to hypothetical protein YLR002c - Saccharomyces cerevisiae	125.571	97.3917	79.0872	65.4755	0.77559	0.62982	0.521422	0.812053	0.827889	0.67229	0	0	-1	0	0	0
An16g07920	#REF!	strong similarity to hypothetical protein EAA64623.1 - Aspergillus nidulans	331.204	132.925	111.785	92.7995	0.401338	0.337511	0.280188	0.840965	0.830158	0.698134	-1	-1	-1	0	0	0
An01g05530	#REF!	hypothetical protein	246.666	218.635	152.709	126.828	0.886361	0.619093	0.514167	0.698466	0.830516	0.580088	0	-1	-1	0	0	-1
An08g10740	#REF!	strong similarity to ZmGnsN3 glucanase from patent WO200073470-A2 - Zea mays	782.29	315.226	269.42	225.634	0.402952	0.344399	0.288427	0.854689	0.83748	0.715785	-1	-1	-1	0	0	0
An15g05870	#REF!	weak similarity to hypothetical protein AAH07476.1 - Mus musculus	37.0163	40.1943	39.0407	32.7041	1.08585	1.05469	0.883506	0.9713	0.837692	0.81365	0	0	0	0	0	0
An04g03360	#REF!	strong similarity to acidic Ca(2+)-independent phospholipase A2 aiPLA2 - Rattus norvegicus	3286.95	2139.41	2083.23	1748.13	0.650879	0.633788	0.531841	0.973741	0.839146	0.817111	0	0	-1	0	0	0
An02g04480	#REF!	strong similarity to hypothetical protein B5O22.190 - Neurospora crassa	81.2878	84.5363	83.7734	70.3016	1.03996	1.03058	0.864847	0.990975	0.839187	0.831614	0	0	0	0	0	0
An04g02000	#REF!	strong similarity to hypothetical microtubule-interacting protein Ytm1 - Saccharomyces cerevisiae	488.228	351.563	289.134	242.723	0.72008	0.592211	0.49715	0.822424	0.839482	0.69041	0	-1	-1	0	0	0
An01g00250	#REF!	strong similarity to nitrate reductase NR2 - Arabidopsis thaliana	37.1209	38.5633	42.0004	35.2598	1.03886	1.13145	0.949865	1.08913	0.839511	0.914336	0	0	0	0	0	0
An11g03200	#REF!	inulinase inuA - Aspergillus niger	38.4827	31.758	30.8368	25.918	0.825253	0.801316	0.673496	0.970995	0.840487	0.816109	0	0	-1	0	0	0
NE		NE	1863.88	1435.19	1238.99	1043.94	0.770001	0.664735	0.560091	0.863291	0.842578	0.72739	0	0	0	0	0	0
An03g00240	#REF!	weak similarity to filamentous muscle protein titin - Homo sapiens	761.025	325.146	246.977	208.11	0.427248	0.324533	0.27346	0.759588	0.842628	0.64005	-1	-1	-1	0	0	0
An12g02210	#REF!	similarity to acetate regulatory DNA binding protein facB - Aspergillus nidulans	446.989	304.159	294.35	248.138	0.680462	0.658518	0.555132	0.967751	0.843002	0.815816	0	0	-1	0	0	0
An16g01900	#REF!	similarity to hypothetical protein encoded by An04g06980 - Aspergillus niger	182.076	187.566	162.428	136.991	1.03015	0.892085	0.752382	0.865976	0.843397	0.730362	0	0	0	0	0	0
An14g02250	#REF!	strong similarity to flavocytochrome b2 L-lactate dehydrogenase CYB2 - Pichia anomala	247.094	194.963	158.927	134.169	0.789022	0.643184	0.542989	0.815165	0.844221	0.68818	0	0	-1	0	0	0
An04g02630	#REF!	similarity to hypothetical membrane protein YGR103w - Saccharomyces cerevisiae [truncated ORF]	119.517	89.6469	70.1303	59.2581	0.750078	0.586782	0.495814	0.782294	0.844972	0.661017	0	0	-1	0	0	0
An04g03350	#REF!	similarity to ras1 activating gene ral2p - Schizosaccharomyces pombe	91.018	99.503	87.2707	73.77	1.09322	0.958829	0.810499	0.877066	0.8453	0.741384	0	0	0	0	0	0
An12g02660	#REF!	hypothetical protein	239.954	49.9055	59.3582	50.1802	0.207979	0.247373	0.209124	1.18941	0.845379	1.0055	-1	-1	-1	0	0	0
An01g12880	#REF!	hypothetical protein	46.7902	49.3257	48.5741	41.1328	1.05419	1.03813	0.87909	0.984764	0.846805	0.833902	0	0	0	0	0	0
An03g01140	#REF!	strong similarity to oxalate decarboxylase (APOXD) from patent WO9842827-A2 - Aspergillus phoenicis	75.2686	68.5777	70.7169	59.9633	0.911106	0.939526	0.796657	1.03119	0.847935	0.874385	0	0	0	0	0	0
An16g06800	#REF!	strong similarity to endoglucanase eglB - Aspergillus niger	179.218	97.9723	79.0775	67.0844	0.546667	0.441237	0.374318	0.807141	0.848338	0.684729	-1	-1	-1	0	0	0
An02g01730	#REF!	strong similarity to mitochondrial dicarboxylate transport protein Dtp - Saccharomyces cerevisiae	306.877	334.532	235.822	200.272	1.09012	0.768457	0.652614	0.704929	0.849253	0.598663	0	0	0	0	0	0
An14g00650	#REF!	hypothetical protein	38.3136	30.4567	38.1035	32.3796	0.79493	0.994517	0.845119	1.25107	0.849779	1.06314	0	0	0	0	0	0
An01g10270	#REF!	similarity to hypothetical protein YOR243c - Saccharomyces cerevisiae	194.848	164.056	153.795	130.721	0.841968	0.789308	0.670886	0.937456	0.849967	0.796807	0	0	0	0	0	0
An01g02810	#REF!	strong similarity to cytochrome P450 sterol delta22-desaturase Erg5 - Saccharomyces cerevisiae	253.026	203.703	97.903	83.2536	0.805068	0.386929	0.329032	0.480616	0.850368	0.4087	0	-1	-1	0	0	-1
An04g06490	#REF!	strong similarity to 3,4-dihydroxy-5-hexaprenylbenzoate methyltransferase - Rattus norvegicus	113.227	131.306	111.149	94.6398	1.15968	0.981648	0.835843	0.846485	0.851469	0.720755	0	0	0	0	0	0
An12g04960	#REF!	strong similarity to Mak10 - Saccharomyces cerevisiae	71.3728	72.3296	76.8756	65.5184	1.01341	1.0771	0.917975	1.06285	0.852266	0.905831	0	0	0	0	0	0
An08g00440	#REF!	strong similarity to hypothetical protein YOR021c - Saccharomyces cerevisiae	763.524	216.79	157.367	134.24	0.283934	0.206106	0.175817	0.725894	0.85304	0.619217	-1	-1	-1	0	0	0
An04g06070	#REF!	strong similarity to EST an_1548 - Aspergillus niger	72.493	43.6228	47.6196	40.6224	0.601752	0.656885	0.560363	1.09162	0.853062	0.93122	0	0	-1	0	0	0
An04g01830	#REF!	similarity to hypothetical DEC1 protein homolog - Schizosaccharomyces pombe	703.061	654.502	532.793	454.533	0.930932	0.75782	0.646506	0.814044	0.853114	0.694472	0	0	-1	0	0	0
An04g01200	#REF!	strong similarity to 14 kD subunit of ubiquinol--cytochrome c reductase Qcr7 - Saccharomyces cerevisiae	2406.71	1737.15	1359.36	1160.77	0.721793	0.564822	0.482307	0.782526	0.853909	0.668206	0	-1	-1	0	0	0
An12g02520	#REF!	strong similarity to clavulanic acid dehydrogenase from patent WO9503416-A - Streptomyces clavuligerus	192.282	127.103	107.824	92.1219	0.661026	0.56076	0.479098	0.848318	0.854371	0.724779	0	-1	-1	0	0	0
An07g10130	#REF!	weak similarity to ubiquitin specific processing protease DUB1 - Mus musculus	42.9525	41.2398	39.8826	34.0891	0.960126	0.928528	0.793647	0.967089	0.854737	0.826607	0	0	0	0	0	0
An01g02760	#REF!	weak similarity to killer toxin Khr - Saccharomyces cerevisiae	201.202	139.969	101.819	87.0774	0.695663	0.506054	0.432785	0.727441	0.855215	0.622118	0	0	-1	0	0	0
An03g01300	#REF!	similarity to integral membrane protein PTH11 - Magnaporthe grisea	70.3886	75.5777	75.7876	64.8169	1.07372	1.0767	0.920843	1.00278	0.855244	0.857619	0	0	0	0	0	0
An07g04280	#REF!	strong similarity to isovaleryl-coenzyme A dehydrogenase AtIVD - Arabidopsis thaliana	116.744	45.9933	44.1765	37.8009	0.393965	0.378404	0.323792	0.960499	0.855679	0.821879	-1	-1	-1	0	0	0
An12g07480	#REF!	questionable ORF	54.6286	43.3884	42.6985	36.5393	0.794243	0.781615	0.668867	0.9841	0.85575	0.842144	0	0	0	0	0	0
An07g00840	#REF!	hypothetical protein	41.4141	42.5036	47.7884	40.9	1.02631	1.15392	0.987587	1.12434	0.855856	0.962272	0	0	0	0	0	0
An11g04650	#REF!	similarity to alpha-complex protein 1 CP-1 - Homo sapiens	288.916	327.089	249.108	213.324	1.13213	0.862217	0.738362	0.761591	0.856353	0.652191	0	0	0	0	0	0
An01g04230	#REF!	strong similarity to hypothetical WD-repeat transcription regulation protein SPCC18.13 - Schizosaccharomyces pombe	247.875	208.615	187.517	160.618	0.841614	0.756502	0.647983	0.89887	0.856552	0.769929	0	0	-1	0	0	0
An08g11490	#REF!	hypothetical protein	31.2712	37.2261	31.2203	26.7539	1.19043	0.998373	0.855544	0.838666	0.856938	0.718685	0	0	0	0	0	0
An11g06810	#REF!	strong similarity to mitochondrial ribosomal protein of the large subunit L6 - Saccharomyces cerevisiae	490.325	461.486	447.12	383.437	0.941184	0.911884	0.782006	0.96887	0.857571	0.830875	0	0	0	0	0	0
An12g10590	#REF!	hypothetical protein	186.544	190.317	179.999	154.478	1.02022	0.964912	0.828101	0.945787	0.858214	0.811687	0	0	0	0	0	0
An07g06210	#REF!	hypothetical protein	227.373	222.132	154.357	132.536	0.97695	0.678872	0.582904	0.694889	0.858636	0.596657	0	0	0	0	0	0
An10g00530	#REF!	strong similarity to myo-inositol-1-phosphate synthase INO1 - Arabidopsis thaliana	835.668	1144.78	1270.42	1091.19	1.3699	1.52024	1.30577	1.10975	0.858924	0.95319	0	0	0	0	0	0
An12g06270	#REF!	weak similarity to hypothetical caspase-8 CASP8 - Rattus norvegicus	47.0157	45.74	46.7938	40.1974	0.972866	0.995279	0.854979	1.02304	0.859034	0.878825	0	0	0	0	0	0
An01g00470	#REF!	strong similarity to hypothetical protein jhp0584 - Helicobacter pylori	40.5689	40.7937	42.0249	36.1042	1.00554	1.03589	0.889948	1.03018	0.859116	0.885043	0	0	0	0	0	0
An12g01850	#REF!	strong similarity to glycosidase from patent WO9824799-A1 - Thermotoga maritima	93.3874	80.3975	78.2432	67.2358	0.860903	0.837835	0.719966	0.973205	0.859318	0.836292	0	0	0	0	0	0
An08g09020	#REF!	general amidase gmdB - Aspergillus niger	45.4134	49.2156	49.0051	42.1124	1.08372	1.07909	0.927313	0.995723	0.859348	0.855672	0	0	0	0	0	0
An03g05630	#REF!	similarity to hypothetical protein CAD13748.1 - Ralstonia solanacearum	286.598	209.716	194.102	166.863	0.731743	0.677262	0.582218	0.925547	0.859664	0.795659	0	0	0	0	0	0
An07g03930	#REF!	hypothetical protein	56.2233	56.584	57.6575	49.5921	1.00642	1.02551	0.882057	1.01897	0.860115	0.876434	0	0	0	0	0	0
An10g00800	#REF!	strong similarity to purine nucleoside permease NUP - Candida albicans	487.391	76.4561	69.2259	59.5861	0.156868	0.142034	0.122255	0.905433	0.860749	0.779351	-1	-1	-1	0	0	0
An09g04700	#REF!	weak similarity to hypothetical protein KLF12 - Homo sapiens	50.7031	47.0055	51.5285	44.3794	0.927074	1.01628	0.875278	1.09622	0.861258	0.94413	0	0	0	0	0	0
An15g06240	#REF!	similarity to NADPH-protochlorophyllide oxidoreductase PorB - Hordeum vulgare	215.11	84.5213	79.3386	68.3323	0.392922	0.368829	0.317663	0.938682	0.861274	0.808463	-1	-1	-1	0	0	0
An18g01930	#REF!	similarity to hypothetical protein encoded by An11g06690 - Aspergillus niger	52.3058	51.6444	54.1249	46.6218	0.987356	1.03478	0.891331	1.04803	0.861374	0.902745	0	0	0	0	0	0
An08g07950	#REF!	questionable ORF	34.6418	33.6211	38.5366	33.1978	0.970535	1.11243	0.958316	1.1462	0.861463	0.98741	0	0	0	0	0	0
An09g05630	#REF!	strong similarity to hypothetical protein encoded by gene B18D24.80 - Neurospora crassa	645.167	683.92	678.027	584.234	1.06007	1.05093	0.905555	0.991384	0.861667	0.854243	0	0	0	0	0	0
An13g02880	#REF!	strong similarity to hypothetical integral membrane protein SPAC16A10.01 - Schizosaccharomyces pombe	324.32	206.2	179.133	154.453	0.635793	0.552333	0.476237	0.86873	0.862228	0.749044	0	-1	-1	0	0	0
An14g00530	#REF!	similarity to Cu-binding metallothionein CRD2 - Candida albicans	57.3789	51.9799	45.7496	39.4553	0.905906	0.797324	0.687627	0.88014	0.862419	0.759049	0	0	0	0	0	0
An01g00520	#REF!	hypothetical protein	34.0414	29.5507	28.8342	24.87	0.868083	0.847035	0.730582	0.975754	0.862517	0.841605	0	0	0	0	0	0
An08g00630	#REF!	similarity to choline permease Hnm1 - Saccharomyces cerevisiae	95.3628	101.573	101.13	87.2405	1.06512	1.06048	0.914828	0.995641	0.862653	0.858892	0	0	0	0	0	0
An04g03790	#REF!	strong similarity to hypothetical protein YNR053c - Saccharomyces cerevisiae	364.175	197.701	209.174	180.507	0.542874	0.574376	0.49566	1.05803	0.862955	0.913031	0	0	0	0	0	0
An18g04230	#REF!	strong similarity to protein involved in ribosome biogenesis Kri1 - Saccharomyces cerevisiae	298.328	234.204	189.177	163.265	0.785055	0.634127	0.547267	0.807747	0.863025	0.697107	0	-1	-1	0	0	0
An04g01610	#REF!	strong similarity to acetolactate synthase regulatory chain Ilv6 - Saccharomyces cerevisiae	1337.55	1039.72	879.81	759.547	0.777327	0.657775	0.567863	0.846202	0.863308	0.730533	0	-1	-1	0	0	0
An14g06980	#REF!	strong similarity to delta-12 fatty acid desaturase - Mortierella alpina	382.293	491.909	309.226	267.022	1.28673	0.808872	0.698474	0.628625	0.863516	0.542828	0	0	0	0	0	0
An02g06530	#REF!	strong similarity to protein required for dispersion of mitochondria cluA - Dictyostelium discoideum	357.631	242.323	156.095	134.791	0.677577	0.436471	0.376899	0.644163	0.863516	0.556246	0	-1	-1	0	0	0
An08g08410	#REF!	weak similarity to Arg/Abl-interacting protein ArgBP2b - Homo sapiens	48.7968	43.8138	43.2562	37.3595	0.897882	0.886455	0.765613	0.987273	0.86368	0.852688	0	0	0	0	0	0
An09g03140	#REF!	similarity to alcohol dehydrogenase II adhB - Zymomonas mobilis	156.44	87.1812	80.0671	69.1618	0.557281	0.511806	0.442097	0.918398	0.863798	0.793311	-1	-1	-1	0	0	0
An13g01530	#REF!	weak similarity to hypothetical protein ycnE - Bacillus subtilis	972.077	289.613	281.767	243.393	0.297933	0.289861	0.250385	0.972906	0.863812	0.840408	-1	-1	-1	0	0	0
An03g05620	#REF!	strong similarity to hypothetical protein mll2018 - Mesorhizobium loti	58.9069	79.7441	75.435	65.1664	1.35373	1.28058	1.10626	0.945963	0.863875	0.817194	0	0	0	0	0	0
An04g00680	#REF!	similarity to nucleolar protein gar2p - Schizosaccharomyces pombe	833.358	566.341	431.198	372.591	0.679589	0.517422	0.447096	0.761375	0.864083	0.657891	0	-1	-1	0	0	0
An18g05080	#REF!	strong similarity to protein Sof1 - Saccharomyces cerevisiae	97.9	70.8754	71.4379	61.7341	0.723957	0.729702	0.630584	1.00794	0.864165	0.871023	0	0	0	0	0	0
An02g04190	#REF!	similarity to hypothetical protein AAP68958.1 - Caenorhabditis elegans	119.71	89.011	75.0449	64.8563	0.743556	0.62689	0.541779	0.843097	0.864234	0.728633	0	0	-1	0	0	0
An09g04810	#REF!	strong similarity to high affinity glucose transporter HGT1 - Kluyveromyces lactis	394.444	66.7355	56.3111	48.6883	0.169189	0.142761	0.123435	0.843795	0.864631	0.729571	-1	-1	-1	0	0	0
An06g01990	#REF!	weak similarity to integral membrane protein PTH11 - Magnaporthe grisea	100.481	114.229	102.337	88.511	1.13683	1.01848	0.880876	0.895896	0.864894	0.774855	0	0	0	0	0	0
An01g08440	#REF!	strong similarity to hypothetical protein encoded by An13g02980 - Aspergillus niger	622.859	380.729	420.179	363.422	0.611261	0.674598	0.583474	1.10362	0.864921	0.954541	-1	-1	-1	0	0	0
An02g10290	#REF!	hypothetical protein	58.2324	62.632	57.1376	49.4317	1.07555	0.981198	0.848869	0.912275	0.865135	0.789241	0	0	0	0	0	0
An07g00390	#REF!	similarity to hypothetical protein BH1883 - Bacillus halodurans	35.3947	35.9461	37.076	32.1002	1.01558	1.0475	0.906921	1.03143	0.865795	0.89301	0	0	0	0	0	0
An08g00880	#REF!	strong similarity to hypothetical branched-chain alpha-ketoacid dehydrogenase E1 beta subunit - Homo sapiens	1070.79	941.121	738.499	639.646	0.878904	0.689678	0.597359	0.784701	0.866143	0.679663	0	0	-1	0	0	0
An04g02610	#REF!	strong similarity to succinate-semialdehyde dehydrogenase NAD(P)+ gabD - Escherichia coli	386.983	199.207	250.915	217.355	0.514768	0.648387	0.561665	1.25957	0.866249	1.0911	-1	0	0	0	0	0
An14g03530	#REF!	similarity to integral membrane protein PTH11 from patent WO9913094-A2 - Magnaporthe grisea	225.428	171.396	163.537	141.666	0.760317	0.725454	0.628431	0.954147	0.866259	0.826538	0	0	-1	0	0	0
An11g01280	#REF!	weak similarity to hypothetical protein jhp1206 - Helicobacter pylori	79.2998	89.7178	77.3518	67.0184	1.13137	0.975435	0.845126	0.862168	0.86641	0.746991	0	0	0	0	0	0
An01g05820	#REF!	strong similarity to homoprotocatechuate operon enzyme hpcE - Escherichia coli	275.345	160.992	151.002	130.926	0.58469	0.54841	0.475499	0.937949	0.86705	0.813249	-1	-1	-1	0	0	0
An08g06710	#REF!	strong similarity to hydroxypyruvate dehydrogenase HPRA - Methylobacterium extorquens	226.96	130.455	105.253	91.2615	0.574793	0.463749	0.402103	0.80681	0.867071	0.699561	-1	-1	-1	0	0	0
An12g04940	#REF!	strong similarity to mitochondrial heat shock protein Hsp60 - Saccharomyces cerevisiae	1855.45	1008.37	654.808	568.151	0.543466	0.352911	0.306207	0.649371	0.867661	0.563434	0	-1	-1	0	0	0
An16g01170	#REF!	similarity to integral membrane protein PTH11 - Magnaporthe grisea [truncated ORF]	194.219	333.135	274.375	238.16	1.71526	1.41271	1.22625	0.823616	0.868009	0.714906	0	0	0	0	0	0
An15g04080	#REF!	hypothetical protein	34.6756	38.4074	38.9096	33.7773	1.10762	1.1221	0.974093	1.01308	0.868096	0.879448	0	0	0	0	0	0
An17g01140	#REF!	strong similarity to hypothetical conserved protein B7A16.130 - Neurospora crassa	50.9129	43.0683	50.5442	43.8783	0.845922	0.992758	0.861831	1.17358	0.868117	1.01881	0	0	0	0	0	0
An04g10340	#REF!	similarity to sterol glucosyltransferase ugt52 - Dictyostelium discoideum	24.3485	24.0711	25.6332	22.2755	0.988604	1.05276	0.914859	1.06489	0.86901	0.925405	0	0	0	0	0	0
An08g04240	#REF!	strong similarity to alternative NADH:ubiquinone reductase NDH2 - Yarrowia lipolytica	721.237	485.29	363.121	315.706	0.672858	0.50347	0.437728	0.748255	0.869423	0.65055	0	-1	-1	0	0	0
An03g01330	#REF!	hypothetical protein	58.8044	53.2383	53.6766	46.6792	0.905345	0.912799	0.793804	1.00823	0.869637	0.876797	0	0	0	0	0	0
An16g02580	#REF!	strong similarity to hypothetical protein YOR252w - Saccharomyces cerevisiae	175.497	141.617	119.019	103.524	0.806948	0.678182	0.589889	0.840427	0.869809	0.731011	0	0	-1	0	0	0
An08g01740	#REF!	strong similarity to uronate dehydrogenase from patent DE19604798-A1 - Saccharomyces cerevisiae	561.907	677.788	514.463	447.651	1.20623	0.915567	0.796663	0.759032	0.870131	0.660458	0	0	0	0	0	0
An12g04710	#REF!	similarity to negative regulator of Cdc Fourty two Vtc1 - Saccharomyces cerevisiae	983.049	500.446	396.944	345.43	0.509076	0.403789	0.351386	0.793181	0.870222	0.690244	-1	-1	-1	0	0	0
An02g12640	#REF!	strong similarity to RNA-binding protein 30 - Nicotiana plumbaginifolia	975.37	524.925	375.606	326.891	0.53818	0.385091	0.335145	0.715543	0.870302	0.622738	-1	-1	-1	0	0	0
An15g01270	#REF!	similarity to assembly factor of cytochrome c oxidase Pet100 - Saccharomyces cerevisiae	128.754	84.5745	107.467	93.536	0.656871	0.834672	0.726472	1.27068	0.870368	1.10596	0	0	0	0	0	0
An08g09710	#REF!	similarity to 2,2-dihydroxy-3,3-dimethoxy-5,5-dicarboxybiphenyl meta-cleavage compound hydrolase ligY - Sphingomonas paucimobilis	58.1869	66.8663	58.3665	50.8169	1.14917	1.00309	0.87334	0.872884	0.870652	0.759978	0	0	0	0	0	0
An16g00890	#REF!	strong similarity to hypothetical protein PA2448 - Pseudomonas aeruginosa	29.1264	27.2569	29.114	25.3534	0.935814	0.999575	0.870461	1.06813	0.870831	0.930164	0	0	0	0	0	0
An16g04710	#REF!	strong similarity to hypothetical ketoreductase YGL157W from patent EP918090-A2 - Saccharomyces cerevisiae	300.977	237.339	205.844	179.287	0.788563	0.683919	0.595684	0.867298	0.870985	0.755404	0	0	-1	0	0	0
An11g07650	#REF!	strong similarity to antioxidant protein AOP2 - Mus musculus	1170.35	888.169	742.769	647.057	0.758889	0.634653	0.552873	0.836292	0.871142	0.728529	0	-1	-1	0	0	0
An06g00360	#REF!	strong similarity to filamentous growth protein Dfg5 - Saccharomyces cerevisiae	844.733	346.764	286.837	250.083	0.410501	0.339559	0.29605	0.827182	0.871864	0.72119	-1	-1	-1	0	0	0
An03g01820	#REF!	strong similarity to melanin polyketide synthase PKS - Nodulisporium sp.	50.731	46.6505	43.1284	37.6092	0.919566	0.850139	0.741346	0.9245	0.872029	0.806191	0	0	0	0	0	0
An07g08150	#REF!	strong similarity to EST an_3466 - Aspergillus niger [truncated ORF]	349.666	328.245	249.859	217.89	0.938739	0.714565	0.623139	0.761196	0.872053	0.663804	0	0	0	0	0	0
An16g00620	#REF!	hypothetical protein	29.0406	31.9974	30.2171	26.3681	1.10182	1.04051	0.907975	0.944363	0.872622	0.824072	0	0	0	0	0	0
An17g01380	#REF!	hypothetical protein	44.4066	49.1644	50.4234	44.0066	1.10714	1.13549	0.990991	1.02561	0.872741	0.89509	0	0	0	0	0	0
An02g02150	#REF!	strong similarity to hypothetical Medusa medA - Aspergillus nidulans [truncated ORF]	109.959	58.2635	80.1513	69.968	0.529866	0.72892	0.63631	1.37567	0.872949	1.20089	0	0	0	0	0	0
An08g06650	#REF!	strong similarity to nucleolar rRNA processing protein Nhp2 - Saccharomyces cerevisiae	1454.91	983.99	821.205	717.144	0.676322	0.564436	0.492912	0.834566	0.873283	0.728812	-1	-1	-1	0	0	0
An12g08980	#REF!	hypothetical protein	69.3986	74.0736	75.3261	65.7815	1.06736	1.08541	0.947879	1.01691	0.873289	0.888055	0	0	0	0	0	0
An02g14340	#REF!	strong similarity to RNA-binding protein Snu13 - Saccharomyces cerevisiae	1620.38	1060.61	1070.4	935.33	0.654542	0.660585	0.577227	1.00923	0.873813	0.88188	0	0	-1	0	0	0
An09g05900	#REF!	similarity to hypothetical protein EAA58873.1 - Aspergillus nidulans	764.279	613.464	500.916	437.712	0.80267	0.65541	0.572712	0.816537	0.873822	0.713509	0	-1	-1	0	0	0
An15g05130	#REF!	strong similarity to arylsulfatase gene ars-1 - Neurospora crassa	44.3152	51.7594	54.435	47.5835	1.16798	1.22836	1.07375	1.05169	0.874134	0.919321	0	0	0	0	0	0
An02g12740	#REF!	questionable ORF	26.7138	27.8252	27.291	23.8568	1.0416	1.02161	0.893051	0.980801	0.874163	0.85738	0	0	0	0	0	0
NE		NE	44.5865	38.8268	41.1997	36.0206	0.870821	0.92404	0.807882	1.06111	0.874293	0.927724	0	0	0	0	0	0
An01g09100	#REF!	strong similarity to actin-related protein arpA - Aspergillus oryzae	459.806	560.889	476.361	416.512	1.21984	1.036	0.905843	0.849295	0.874364	0.742593	0	0	0	0	0	0
An02g06560	#REF!	strong similarity to glutathione S-transferase isoJ - Rhodococcus sp.	240.61	196.313	181.584	158.772	0.815896	0.754682	0.659873	0.924973	0.874373	0.808771	0	0	0	0	0	0
An13g01340	#REF!	similarity to Rhodopsin - Alligator mississippiensis	37.8581	38.8007	38.0262	33.2491	1.0249	1.00444	0.878258	0.980039	0.874374	0.85692	0	0	0	0	0	0
An11g09840	#REF!	similarity to polypeptide SEQ ID NO:6214 from patent WO200153312-A1 - Homo sapiens	262.427	256.474	274.897	240.369	0.977317	1.04752	0.915948	1.07183	0.874397	0.937206	0	0	0	0	0	0
An12g04450	#REF!	similarity to EST SEQ ID NO:4177 from patent WO200056762-A2 - Aspergillus niger	110.017	50.9592	52.7187	46.1008	0.463195	0.479188	0.419034	1.03453	0.874468	0.904661	-1	-1	-1	0	0	0
An08g07420	#REF!	strong similarity to multifunctional pyrimidine biosynthesis enzyme pyrABCN - Aspergillus nidulans	962.692	550.801	407.914	356.716	0.572147	0.423722	0.37054	0.740583	0.874489	0.647631	0	-1	-1	0	0	0
An14g07100	#REF!	strong similarity to hypothetical protein encoded by An09g02660 - Aspergillus niger	70.643	75.6661	68.3283	59.7566	1.07111	0.967233	0.845895	0.903023	0.874551	0.78974	0	0	0	0	0	0
An17g00910	#REF!	strong similarity to 4-aminobutyrate transaminase gatA - Aspergillus nidulans	1100.63	460.87	814.461	712.366	0.418732	0.739994	0.647234	1.76722	0.874648	1.5457	-1	0	0	0	0	0
An07g06210	#REF!	hypothetical protein	253.301	267.556	170.94	149.582	1.05628	0.674847	0.590531	0.638892	0.875059	0.559068	0	0	-1	0	0	-1
An04g02630	#REF!	similarity to hypothetical membrane protein YGR103w - Saccharomyces cerevisiae [truncated ORF]	285.956	220.797	152.665	133.595	0.772136	0.533877	0.467186	0.691429	0.875081	0.605057	0	-1	-1	0	0	0
An02g11910	#REF!	similarity to mitochondrial pyruvate dehydrogenase complex protein Pdx1 - Saccharomyces cerevisiae	772.19	614.08	618.502	541.379	0.795244	0.800971	0.701096	1.0072	0.875308	0.881611	0	0	0	0	0	0
An04g02460	#REF!	strong similarity to heart muscle protein mitofilin HMP - Homo sapiens	914.077	827.983	637	557.69	0.905813	0.696879	0.610113	0.76934	0.875495	0.673553	0	-1	-1	0	0	0
An03g04670	#REF!	similarity to response regulator mcs4p - Schizosaccharomyces pombe	195.284	229.217	221.383	193.977	1.17377	1.13365	0.993309	0.96582	0.876207	0.846258	0	0	0	0	0	0
An09g03870	#REF!	strong similarity to mitochondrial aconitase hydroxylase Aco1 - Saccharomyces cerevisiae	816.34	785.546	526.446	461.392	0.962278	0.644885	0.565196	0.670165	0.876428	0.587352	0	0	-1	0	0	0
An15g04230	#REF!	strong similarity to dihydrodipicolinate synthase dapA - Corynebacterium glutamicum	58.6062	58.7639	52.0928	45.664	1.00269	0.888862	0.779167	0.886477	0.876589	0.777076	0	0	0	0	0	0
An15g00730	#REF!	strong similarity to hypothetical protein 99H12.280 - Neurospora crassa	151.374	130.525	126.23	110.656	0.862269	0.833895	0.731007	0.967093	0.876617	0.847771	0	0	0	0	0	0
An09g06170	#REF!	strong similarity to hypothetical protein YHR072w-a - Saccharomyces cerevisiae	1202.12	978.205	896.69	786.451	0.813734	0.745924	0.65422	0.916669	0.87706	0.803973	0	0	-1	0	0	0
An09g05020	#REF!	hypothetical protein	58.7685	47.2567	42.7547	37.5008	0.804116	0.727511	0.638111	0.904733	0.877116	0.793556	0	0	-1	0	0	0
An14g04090	#REF!	strong similarity to hypothetical protein she9 - Candida albicans	322.184	365.095	285.887	250.831	1.13319	0.887341	0.778532	0.783049	0.877377	0.687029	0	0	0	0	0	0
An01g08990	#REF!	similarity to protein cnjB - Tetrahymena thermophila	36.1472	36.5237	38.9877	34.2152	1.01042	1.07858	0.946553	1.06747	0.877589	0.936796	0	0	0	0	0	0
An15g02360	#REF!	strong similarity to acetylornithine aminotransferase arg8 - Kluyveromyces lactis	734.29	659.093	535.42	469.936	0.897592	0.729167	0.639987	0.812359	0.877696	0.713004	0	0	-1	0	0	0
An12g01180	#REF!	similarity to protein fragment SEQ ID NO:35753 from patent EP1033405-A2 - Arabidopsis thaliana	156.028	138.193	140.49	123.316	0.885694	0.900419	0.790345	1.01663	0.877752	0.892345	0	0	0	0	0	0
An02g11210	#REF!	weak similarity to hypothetical protein CG4548 - Drosophila melanogaster	95.9896	86.8224	105.71	92.8007	0.904498	1.10127	0.966778	1.21754	0.877879	1.06886	0	0	0	0	0	0
An11g00370	#REF!	similarity to acetate regulatory DNA binding protein facB - Aspergillus niger	37.9799	41.0091	39.1956	34.4133	1.07976	1.03201	0.906094	0.955778	0.87799	0.839164	0	0	0	0	0	0
An08g06290	#REF!	hypothetical protein	27.1175	29.7739	28.3743	24.9301	1.09796	1.04635	0.919335	0.952993	0.878614	0.837313	0	0	0	0	0	0
An01g14640	#REF!	weak similarity to mucin 5AC - Homo sapiens	34.2641	30.7058	31.5031	27.7082	0.896151	0.919418	0.808665	1.02596	0.87954	0.902376	0	0	0	0	0	0
An04g07680	#REF!	strong similarity to fluconazole resistance protein FLU1 - Candida albicans	33.7133	33.6784	34.0298	29.9426	0.998965	1.00939	0.888153	1.01043	0.879893	0.889073	0	0	0	0	0	0
An16g08460	#REF!	strong similarity to cytoskeleton assembly control protein Sla1 - Saccharomyces cerevisiae	72.6034	68.7685	61.8444	54.4327	0.947181	0.851811	0.749727	0.899312	0.880157	0.791535	0	0	0	0	0	0
An07g02210	#REF!	strong similarity to ribose-phosphate pyrophosphokinase Prps1 - Saccharomyces cerevisiae	479.586	250.924	277.54	244.326	0.523209	0.578707	0.509452	1.10607	0.880327	0.973705	-1	-1	-1	0	0	0
An16g06960	#REF!	hypothetical protein	38.6629	35.2066	38.0002	33.4531	0.910606	0.982861	0.865253	1.07935	0.880341	0.950195	0	0	0	0	0	0
An16g08530	#REF!	strong similarity to O-methyltransferase B omtB - Aspergillus parasiticus	79.1368	74.6421	79.1049	69.6417	0.943203	0.999596	0.880017	1.05979	0.880372	0.933009	0	0	0	0	0	0
An11g04550	#REF!	strong similarity to pyruvate dehydrogenase alpha subunit E1 alpha Pda1 - Saccharomyces cerevisiae	39.7773	33.0532	37.5761	33.0858	0.830956	0.944664	0.831778	1.13684	0.880501	1.00099	0	0	0	0	0	0
An16g04600	#REF!	strong similarity to Fe/S cluster assembly factor Isa2 - Saccharomyces cerevisiae	99.9341	88.0691	90.5063	79.6922	0.881271	0.905659	0.797447	1.02767	0.880516	0.904883	0	0	0	0	0	0
An02g12750	#REF!	strong similarity to cytoskeleton specific chaperonin subunit Cct4 - Saccharomyces cerevisiae	1350.2	1281.8	1060.35	933.676	0.949341	0.78533	0.691511	0.827237	0.880536	0.728412	0	0	0	0	0	0
An15g00210	#REF!	strong similarity to elongator complex and elongating RNA pol II holoenzyme 90 kDa subunit Elp2 - Saccharomyces cerevisiae	190.355	198.445	158.716	139.786	1.0425	0.833791	0.734344	0.799798	0.880729	0.704406	0	0	0	0	0	0
An01g04530	#REF!	similarity to hypothetical MAP3K protein kinase-like protein MLD14.3 - Arabidopsis thaliana	32.4675	31.7005	35.7242	31.4641	0.976375	1.10031	0.969095	1.12693	0.88075	0.992544	0	0	0	0	0	0
An08g10540	#REF!	similarity to hypothetical protein CAD60750.1 - Podospora anserina	138.092	110.373	102.786	90.5387	0.799274	0.74433	0.655642	0.931258	0.880848	0.820297	0	0	0	0	0	0
An12g01270	#REF!	similarity to hypothetical alanine--tRNA ligase alaS - Streptomyces coelicolor	530.847	100.118	86.566	76.2548	0.188601	0.163071	0.143647	0.864637	0.880886	0.761647	-1	-1	-1	0	0	0
An15g03410	#REF!	weak similarity to hypothetical protein B12J7.240 - Neurospora crassa	68.8881	70.9659	84.2197	74.2066	1.03016	1.22256	1.07721	1.18676	0.881107	1.04567	0	0	0	0	0	0
An01g08810	#REF!	hypothetical protein	39.5228	45.2858	44.9921	39.6537	1.14582	1.13838	1.00331	0.993514	0.881348	0.875632	0	0	0	0	0	0
An02g10750	#REF!	strong similarity to cysteine synthase cysB - Aspergillus nidulans	1252.66	1236.33	1163.38	1025.42	0.986964	0.928725	0.818597	0.940992	0.88142	0.829409	0	0	0	0	0	0
An08g00800	#REF!	similarity to plasma membrane glycoprotein Axl2 - Saccharomyces cerevisiae	42.6639	36.8768	35.9801	31.7158	0.864357	0.84334	0.743388	0.975686	0.881481	0.860048	0	0	0	0	0	0
An12g08680	#REF!	strong similarity to cyclophilin isoform 4 cyp-4 - Caenorhabditis elegans	126.662	141.937	156.421	137.892	1.1206	1.23495	1.08866	1.10204	0.881541	0.971497	0	0	0	0	0	0
An02g06590	#REF!	strong similarity to Golgi ER protein 95 kDa GERp95 - Rattus norvegicus	28.4669	28.0383	25.4893	22.4726	0.984946	0.895403	0.78943	0.909088	0.881647	0.801495	0	0	0	0	0	0
An15g03650	#REF!	strong similarity to protein hapB - Aspergillus nidulans	210.029	155.782	178.105	157.063	0.741716	0.848003	0.747815	1.1433	0.881854	1.00822	0	0	0	0	0	0
An15g03780	#REF!	strong similarity to ras pathway interacting protein moe1p - Schizosaccharomyces pombe	1512.49	1252.95	957.492	844.432	0.8284	0.633057	0.558306	0.764192	0.88192	0.673956	0	0	0	0	0	0
An02g10780	#REF!	strong similarity to hypothetical RNA-binding zinc finger protein CAB11213.1 - Schizosaccharomyces pombe	156.121	133.129	196.2	173.054	0.852728	1.25672	1.10846	1.47377	0.882025	1.2999	0	0	0	0	0	0
An09g01730	#REF!	hypothetical protein	36.6407	34.999	35.5172	31.3333	0.955193	0.969337	0.85515	1.01481	0.882201	0.895263	0	0	0	0	0	0
An08g00670	#REF!	similarity to hypothetical membrane protein YGR101w - Saccharomyces cerevisiae	264.833	349.621	276.759	244.199	1.32016	1.04503	0.922088	0.791598	0.882353	0.698469	0	0	0	0	0	0
An12g03300	#REF!	strong similarity to aspartic protease pr1 - Phaffia rhodozyma	61.2658	29.6083	31.6584	27.9454	0.483276	0.516739	0.456134	1.06924	0.882717	0.943838	-1	-1	-1	0	0	0
An04g08760	#REF!	strong similarity to nonsense-mediated mRNA decay protein Nmd3 - Saccharomyces cerevisiae	601.361	511.068	493.527	435.906	0.849853	0.820683	0.724866	0.965676	0.883248	0.852931	0	0	0	0	0	0
An15g02550	#REF!	strong similarity to hypothetical protein encoded by An19g00370 - Aspergillus niger	48.6958	50.8013	53.5353	47.2892	1.04324	1.09938	0.971115	1.05382	0.883328	0.930866	0	0	0	0	0	0
An01g00970	#REF!	similarity to hypothetical protein encoded by An11g04000 - Aspergillus niger	147.868	146.757	131.867	116.482	0.992492	0.89179	0.787747	0.898536	0.883332	0.793706	0	0	0	0	0	0
An15g02490	#REF!	similarity to 3-isopropylmalate dehydrogenase leuB - Sulfolobus sp.	4099.19	3411.65	3109.95	2747.38	0.832275	0.758674	0.670225	0.911566	0.883417	0.805293	0	0	-1	0	0	0
An09g03170	#REF!	strong similarity to trichothecene efflux pump TRI12 - Fusarium sporotrichioides	57.2349	63.3807	71.2823	62.9908	1.10738	1.24543	1.10057	1.12467	0.883681	0.993848	0	0	0	0	0	0
An14g05040	#REF!	hypothetical protein	29.9579	30.5092	33.2045	29.3465	1.0184	1.10837	0.979593	1.08834	0.883813	0.961893	0	0	0	0	0	0
An08g09040	#REF!	similarity to hypothetical protein YNR069c - Saccharomyces cerevisiae	95.5228	65.9836	60.4176	53.4059	0.690763	0.632494	0.55909	0.915646	0.883945	0.809381	-1	-1	-1	0	0	0
An02g02450	#REF!	hypothetical protein	40.3066	44.0088	44.6091	39.4374	1.09185	1.10674	0.978434	1.01364	0.884066	0.896125	0	0	0	0	0	0
An17g01470	#REF!	similarity to 49 kD subunit of DNA-directed RNA polymerase I Rpa49 - Saccharomyces cerevisiae	367.119	326.112	283.941	251.039	0.888299	0.773428	0.683807	0.870685	0.884125	0.769794	0	0	0	0	0	0
An09g03650	#REF!	weak similarity to hypothetical protein Ta0309 - Thermoplasma acidophilum	2288.79	682.91	725.949	641.849	0.298372	0.317176	0.280432	1.06302	0.884151	0.939874	-1	-1	-1	0	0	0
An02g03650	#REF!	hypothetical protein	57.2689	56.2116	56.8287	50.246	0.981538	0.992313	0.877369	1.01098	0.884166	0.893872	0	0	0	0	0	0
An14g03630	#REF!	strong similarity to protein fragment SEQ ID NO:48636 from patent EP1033405-A2 - Arabidopsis thaliana	109.099	104.472	96.8415	85.6436	0.957588	0.887647	0.785007	0.926962	0.884368	0.819776	0	0	0	0	0	0
An11g09880	#REF!	similarity to hypothetical protein CAE76201.1 - Neurospora crassa	1987.53	1373.83	1151.74	1019	0.691222	0.579482	0.512694	0.838345	0.884746	0.741722	-1	-1	-1	0	0	0
An02g11460	#REF!	strong similarity to hypothetical protein met-10+ - Neurospora crassa	246.779	238.698	214.839	190.111	0.967254	0.870576	0.770371	0.900049	0.884899	0.796452	0	0	0	0	0	0
An04g09940	#REF!	similarity to intracellular hyphae protein 1 CIH1 - Colletotrichum lindemuthianum	42.3865	43.058	42.5943	37.6989	1.01584	1.0049	0.88941	0.98923	0.88507	0.875538	0	0	0	0	0	0
An12g06590	#REF!	similarity to essential gene #7448 from patent WO200277183-A2 - Burkholderia fungorum	51.7677	57.0008	51.5524	45.6282	1.10109	0.99584	0.881402	0.904415	0.885084	0.800483	0	0	0	0	0	0
An15g06320	#REF!	similarity to exosome component Rrp41 - Homo sapiens	800.855	586.683	553.379	489.796	0.732572	0.690985	0.611591	0.943232	0.8851	0.834855	0	0	-1	0	0	0
An16g06010	#REF!	similarity to phosphoglycerate mutase pgm - Zymomonas mobilis	419.257	297.703	225.638	199.718	0.710074	0.538186	0.476361	0.75793	0.885124	0.670862	0	-1	-1	0	0	0
An02g10370	#REF!	similarity to DNA ligase IV lig4 - Homo sapiens [putative frameshift]	51.0532	40.5959	44.8988	39.7415	0.795169	0.87945	0.778433	1.10599	0.885136	0.978952	0	0	0	0	0	0
An12g07270	#REF!	similarity to hypothetical protein encoded by An14g02930 - Aspergillus niger	128.124	94.6234	80.177	70.9746	0.738528	0.625775	0.553951	0.847328	0.885224	0.750074	0	0	-1	0	0	0
An02g02470	#REF!	hypothetical protein	42.6003	48.7179	43.1817	38.2322	1.14361	1.01365	0.897464	0.886362	0.88538	0.784767	0	0	0	0	0	0
An07g01680	#REF!	similarity to hypothetical transcription activator CAB59617.1 - Schizosaccharomyces pombe	34.5028	29.655	30.3265	26.8517	0.859497	0.878958	0.778247	1.02264	0.885419	0.905467	0	0	0	0	0	0
An05g00470	#REF!	hypothetical protein	31.0044	39.0257	37.1458	32.8959	1.25871	1.19808	1.06101	0.951829	0.885588	0.842929	0	0	0	0	0	0
An12g09530	#REF!	hypothetical protein	29.3381	28.2936	27.9812	24.7811	0.964397	0.953751	0.844674	0.98896	0.885634	0.875857	0	0	0	0	0	0
An11g03070	#REF!	weak similarity to chitinase chiA - Aspergillus nidulans	97.3517	133.217	106.292	94.1624	1.36841	1.09183	0.967239	0.797885	0.885887	0.706836	0	0	0	0	0	0
An18g02130	#REF!	strong similarity to small subunit of transcription initiation factor TFIIF Tfg3 - Saccharomyces cerevisiae	725.956	669.655	644.676	571.285	0.922445	0.888036	0.786942	0.962698	0.88616	0.853104	0	0	0	0	0	0
An12g03720	#REF!	strong similarity to tRNA-pseudouridine synthase I Pus1 - Saccharomyces cerevisiae [putative frameshift]	263.734	209.651	174.695	154.825	0.794934	0.662392	0.587049	0.833267	0.886256	0.738488	0	0	-1	0	0	0
An11g04520	#REF!	strong similarity to hypothetical protein B23I11.70 - Neurospora crassa	67.6112	64.9942	65.6661	58.2151	0.961294	0.971231	0.861028	1.01034	0.886532	0.895696	0	0	0	0	0	0
An09g01750	#REF!	strong similarity to fatty acid synthase beta subunit fasB - Aspergillus nidulans [truncated ORF]	31.0514	34.7475	38.4316	34.0718	1.11903	1.23768	1.09727	1.10603	0.886557	0.980555	0	0	0	0	0	0
An01g13360	#REF!	weak similarity to supressor of underreplication Su(UR)ES - Drosophila melanogaster	60.5428	60.1013	62.3328	55.2693	0.992708	1.02957	0.912897	1.03713	0.886682	0.919602	0	0	0	0	0	0
An05g00990	#REF!	strong similarity to malate dehydrogenase mdh - Methanothermus fervidus	148.152	100.216	100.404	89.0391	0.676436	0.677711	0.600997	1.00188	0.886804	0.888475	0	0	-1	0	0	0
An12g08990	#REF!	hypothetical protein	45.5561	44.6507	46.9174	41.6112	0.980124	1.02988	0.913406	1.05077	0.886904	0.931929	0	0	0	0	0	0
An07g06630	#REF!	hypothetical protein	126.376	89.8516	79.829	70.808	0.710987	0.631679	0.560297	0.888454	0.886996	0.788055	0	0	-1	0	0	0
An07g01600	#REF!	hypothetical protein	78.7322	88.5945	76.2154	67.6119	1.12526	0.968034	0.858757	0.860273	0.887115	0.763161	0	0	0	0	0	0
An16g01560	#REF!	strong similarity to protein Gcd10 - Saccharomyces cerevisiae	47.1792	40.6836	39.5611	35.1059	0.862321	0.838529	0.744097	0.972409	0.887383	0.8629	0	0	0	0	0	0
An16g07820	#REF!	hypothetical protein	35.9736	36.6088	34.9672	31.0309	1.01766	0.972022	0.862602	0.955157	0.887431	0.847635	0	0	0	0	0	0
An03g04330	#REF!	strong similarity to glutamate N-acetyltransferase Arg7 - Saccharomyces cerevisiae	408.525	383.584	330.648	293.516	0.938949	0.809371	0.718478	0.861997	0.887699	0.765194	0	0	0	0	0	0
An14g00960	#REF!	similarity to chloroplast cysteine synthase B precursor cysk - Spinacia oleracea	64.2025	62.1011	61.1497	54.2864	0.967268	0.95245	0.845549	0.98468	0.887762	0.874162	0	0	0	0	0	0
An08g06170	#REF!	similarity to cell division control protein cdc14p - Schizosaccharomyces pombe	81.0385	52.7007	80.0254	71.0498	0.650317	0.987499	0.876742	1.51849	0.887841	1.34818	0	0	0	0	0	0
An15g07820	#REF!	hypothetical protein	490.826	384.443	347.751	308.751	0.783257	0.708502	0.629043	0.904559	0.88785	0.803113	0	0	-1	0	0	0
An02g00260	#REF!	weak similarity to hypothetical transcription activator protein acu-1 - Neurospora crassa	45.3281	47.1721	45.6314	40.5154	1.04068	1.00669	0.893824	0.967339	0.887885	0.858885	0	0	0	0	0	0
An02g10840	#REF!	strong similarity to bifunctional cytochrome P450rm - Rhodotorula minuta [putative frameshift]	33.1819	35.312	38.2573	33.9685	1.06419	1.15296	1.02371	1.08341	0.887896	0.961953	0	0	0	0	0	0
An18g02160	#REF!	questionable ORF	21.4195	20.7245	22.4839	19.9646	0.967553	1.04969	0.932074	1.08489	0.88795	0.963331	0	0	0	0	0	0
An02g02490	#REF!	similarity to DNA repair protein rad9p - Schizosaccharomyces malidevorans	51.677	52.26	48.8586	43.3896	1.01128	0.94546	0.83963	0.934914	0.888065	0.830264	0	0	0	0	0	0
An08g10690	#REF!	strong similarity to 40 kD subunit of NADH-ubiquinone reductase NUO-40 - Neurospora crassa	1273.68	1284.72	770.241	684.125	1.00867	0.604735	0.537123	0.599538	0.888196	0.532507	0	-1	-1	0	0	-1
An08g08820	#REF!	similarity to hypothetical protein ZK84.1 - Caenorhabditis elegans	228.491	345.739	269.987	239.848	1.51314	1.18161	1.0497	0.780899	0.888367	0.693725	0	0	0	0	0	0
An09g00310	#REF!	similarity to constitutive acid phosphatase Ph03 - Saccharomyces cerevisiae	101.696	88.7589	92.8341	82.4726	0.872789	0.912862	0.810974	1.04591	0.888386	0.929176	0	0	0	0	0	0
An05g02230	#REF!	strong similarity to hypothetical protein PA1259 - Pseudomonas aeruginosa	53.4216	67.8745	77.18	68.5743	1.27054	1.44473	1.28364	1.1371	0.888498	1.01031	0	0	0	0	0	0
An17g00630	#REF!	strong similarity to homoserine O-acetyltransferase metE - Aspergillus nidulans	416.362	400.613	400.796	356.11	0.962175	0.962615	0.855289	1.00046	0.888506	0.888912	0	0	0	0	0	0
An05g00430	#REF!	similarity to hypothetical competence-damage inducible protein CinA - Streptococcus pyogenes	158.593	136.389	140.167	124.541	0.859996	0.883814	0.785288	1.0277	0.888521	0.91313	0	0	0	0	0	0
An12g02580	#REF!	hypothetical protein	26.0824	23.6299	23.6273	20.9939	0.905972	0.905872	0.804906	0.99989	0.888543	0.888445	0	0	0	0	0	0
An14g03740	#REF!	strong similarity to hypothetical protein SPCC14G10.02 - Schizosaccharomyces pombe	136.794	130.934	120.626	107.182	0.957163	0.881804	0.783526	0.921268	0.888549	0.818592	0	0	0	0	0	0
An02g00140	#REF!	strong similarity to xylan 1,4-beta-xylosidase xynB - Bacillus subtilis	39.1324	36.6489	36.9203	32.8079	0.936534	0.943471	0.83838	1.00741	0.888613	0.895194	0	0	0	0	0	0
An12g06620	#REF!	hypothetical protein	29.4555	30.1732	30.4249	27.0431	1.02437	1.03291	0.918102	1.00834	0.888848	0.896262	0	0	0	0	0	0
An12g04110	#REF!	strong similarity to precursor of mitochondrial nuclease Nuc1 - Saccharomyces cerevisiae	229.083	234.857	188.205	167.321	1.02521	0.821557	0.730396	0.801359	0.889038	0.712439	0	0	0	0	0	0
An14g05050	#REF!	strong similarity to defective in mitotic arrest dma1p - Schizosaccharomyces pombe	299.328	305.616	293.761	261.179	1.02101	0.981403	0.872552	0.96121	0.889086	0.854599	0	0	0	0	0	0
An13g01050	#REF!	strong similarity to acvA gene expression regulator Pc804 from patent WO200257456-A2 - Unclassified organism	30.5898	30.645	30.6765	27.276	1.0018	1.00283	0.891667	1.00103	0.889148	0.890063	0	0	0	0	0	0
An02g00150	#REF!	strong similarity to cytochrome P450 pisatin demethylase PDAT9 - Nectria haematococca	94.9496	83.3302	55.1624	49.0525	0.877626	0.580965	0.516616	0.661973	0.889238	0.588652	0	-1	-1	0	0	-1
An08g11220	#REF!	weak similarity to cell adhesion protein trophinin Tro - Mus musculus	40.407	44.4921	42.2198	37.5455	1.1011	1.04486	0.929184	0.94893	0.889287	0.84387	0	0	0	0	0	0
An18g01990	#REF!	strong similarity to hypothetical WD-repeat protein SPAC1006.02 - Schizosaccharomyces pombe	66.9093	68.8942	73.5533	65.423	1.02967	1.0993	0.977786	1.06763	0.889464	0.949615	0	0	0	0	0	0
An11g07630	#REF!	strong similarity to monocarboxylate transporter MCT3 - Rattus norvegicus	66.514	70.6359	70.717	62.9003	1.06197	1.06319	0.94567	1.00115	0.889465	0.890486	0	0	0	0	0	0
An07g01530	#REF!	weak similarity to hypothetical conserved protein VC0519 - Vibrio cholerae	516.959	569.92	485.118	431.58	1.10245	0.938407	0.834843	0.851205	0.889638	0.757264	0	0	0	0	0	0
An12g05750	#REF!	strong similarity to high-affinity inorganic phosphate/H+ symporter Pho84 - Saccharomyces cerevisiae	184.391	357.36	228.622	203.409	1.93806	1.23988	1.10314	0.639753	0.889716	0.569198	1	0	0	0	0	0
An14g07280	#REF!	weak similarity to hypothetical protein K07E12.1 - Caenorhabditis elegans	31.0933	30.959	30.6404	27.2615	0.99568	0.985434	0.876766	0.989709	0.889726	0.88057	0	0	0	0	0	0
An07g07980	#REF!	strong similarity to SV2 related protein SVOP - Rattus norvegicus	312.31	95.9618	56.8568	50.5932	0.307265	0.182052	0.161997	0.592494	0.889835	0.527222	-1	-1	-1	0	0	0
An15g05670	#REF!	strong similarity to flavin-containing monooxygenase 1C1 - Oryctolagus cuniculus	24.8509	26.8258	27.1871	24.1989	1.07947	1.09401	0.973765	1.01347	0.890088	0.902078	0	0	0	0	0	0
An11g09310	#REF!	strong similarity to hypothetical protein SPBC337.17c - Schizosaccharomyces pombe	58.6656	49.1676	44.5009	39.6119	0.838098	0.75855	0.675214	0.905086	0.890138	0.805651	0	0	0	0	0	0
An01g08570	#REF!	strong similarity to thioredoxin reductase TrxB - Penicillium chrysogenum	312.249	178.523	246.49	219.417	0.571733	0.789403	0.702697	1.38072	0.890163	1.22906	0	0	0	0	0	0
An08g05450	#REF!	strong similarity to multidrug resistance protein atrD - Aspergillus nidulans	123.681	97.3007	114.152	101.615	0.786706	0.922956	0.82159	1.17319	0.890172	1.04434	0	0	0	0	0	0
An14g06080	#REF!	hypothetical protein	36.0991	32.8288	34.069	30.3277	0.909407	0.943764	0.840124	1.03778	0.890185	0.923816	0	0	0	0	0	0
An15g06790	#REF!	strong similarity to suppressor of the septation mutant cdc11 sce3p - Schizosaccharomyces pombe	388.646	309.264	258.147	229.805	0.795746	0.664221	0.591295	0.834715	0.890209	0.74307	0	0	0	0	0	0
An14g01710	#REF!	similarity to Na+/H+-exchanging protein NapA - Enterococcus hirae	117.715	194.587	195.452	174.05	1.65303	1.66038	1.47857	1.00445	0.890502	0.894461	1	1	0	0	0	0
An03g03450	#REF!	strong similarity to hypothetical alginate lyase BH0738 - Bacillus halodurans	30.4812	26.8659	28.3108	25.219	0.881392	0.928794	0.827361	1.05378	0.890792	0.938698	0	0	0	0	0	0
An03g04310	#REF!	similarity to hypothetical protein Fun14 - Saccharomyces cerevisiae	172.839	85.0481	71.6584	63.8375	0.492065	0.414596	0.369346	0.842563	0.890859	0.750605	-1	-1	-1	0	0	0
An14g00410	#REF!	strong similarity to actin-related protein - Drosophila melanogaster	75.9136	85.009	103.945	92.611	1.11981	1.36926	1.21995	1.22276	0.890959	1.08943	0	0	0	0	0	0
An12g00110	#REF!	strong similarity to F1-F0 complex assembling factor Atp12 - Saccharomyces cerevisiae	357.379	376.937	353.593	315.038	1.05473	0.989407	0.881523	0.938069	0.890961	0.835783	0	0	0	0	0	0
An18g04850	#REF!	strong similarity to RNA polymerase III subunit hRPC11 - Homo sapiens	169.386	166.866	180.87	161.158	0.985125	1.0678	0.951423	1.08392	0.891013	0.965789	0	0	0	0	0	0
An16g03380	#REF!	similarity to diagnostic protein #23219 from patent WO200175067-A2 - Homo sapiens	208.381	156.975	166.927	148.737	0.753306	0.801062	0.713772	1.0634	0.891032	0.94752	0	0	0	0	0	0
An14g06020	#REF!	strong similarity to hypothetical cdk inhibitor p21 binding protein SPCC613.08 - Schizosaccharomyces pombe	508.179	372.366	298.896	266.338	0.732745	0.588169	0.524103	0.802693	0.891075	0.71526	0	-1	-1	0	0	0
An02g03190	#REF!	similarity to monocarboxylate transporter MCT3 - Rattus norvegicus	76.1518	80.8801	91.0127	81.102	1.06209	1.19515	1.065	1.12528	0.891107	1.00274	0	0	0	0	0	0
An01g12700	#REF!	similarity to retinoblastoma protein binding protein RBQ-3 - Homo sapiens	183.757	199.436	184.304	164.241	1.08532	1.00298	0.893797	0.924129	0.891144	0.823532	0	0	0	0	0	0
An12g03940	#REF!	strong similarity to hypothetical pyridoxine synthesis protein PDX2 - Cercospora nicotianae	234.823	182.366	192.295	171.379	0.776608	0.818892	0.729821	1.05445	0.89123	0.939754	0	0	0	0	0	0
An02g09190	#REF!	strong similarity to mitochondrial ribosomal protein of the small subunit S15 - Saccharomyces cerevisiae	665.745	533.672	468.678	417.722	0.801616	0.70399	0.62745	0.878213	0.891277	0.782732	0	0	-1	0	0	0
An14g02590	#REF!	strong similarity to GABA permease gabA - Aspergillus nidulans	71.1823	44.8933	42.8156	38.1714	0.63068	0.601492	0.536248	0.953719	0.89153	0.850269	-1	-1	-1	0	0	0
An01g01620	#REF!	strong similarity to high-affinity zinc transport protein Zrt1 - Saccharomyces cerevisiae	3751.61	440.507	361.471	322.285	0.117418	0.0963508	0.0859057	0.820579	0.891593	0.731622	-1	-1	-1	0	0	0
An03g01750	#REF!	strong similarity to monosaccharide transporter AmMst-1 - Amanita muscaria	79.1731	82.3196	85.0999	75.8849	1.03974	1.07486	0.958468	1.03378	0.891715	0.921833	0	0	0	0	0	0
An17g01270	#REF!	strong similarity to mitochodrial ribosomal protein of the large subunit Mrpl7 - Saccharomyces cerevisiae	549.491	604.148	340.244	303.438	1.09947	0.619197	0.552216	0.56318	0.891826	0.502258	0	0	0	0	0	0
An07g01090	#REF!	strong similarity to multidrug resistance protein MDR1-3 - Candida albicans	55.0548	57.4899	56.1283	50.0602	1.04423	1.0195	0.90928	0.976315	0.891889	0.870765	0	0	0	0	0	0
An02g01590	#REF!	strong similarity to hypothetical protein B5O22.240 - Neurospora crassa	319.345	275.002	201.868	180.066	0.861144	0.63213	0.56386	0.734058	0.892	0.65478	0	0	0	0	0	0
An01g11240	#REF!	hypothetical protein	28.072	29.7766	27.5982	24.6185	1.06072	0.983123	0.876977	0.926844	0.892032	0.826775	0	0	0	0	0	0
An15g06610	#REF!	hypothetical protein	19.6579	20.8078	21.1202	18.8413	1.0585	1.07439	0.958461	1.01501	0.892099	0.905492	0	0	0	0	0	0
An08g00860	#REF!	strong similarity to hypothetical membrane protein YMR253c - Saccharomyces cerevisiae	120.638	120.634	127.289	113.567	0.999966	1.05513	0.941383	1.05517	0.892196	0.941415	0	0	0	0	0	0
An14g03780	#REF!	strong similarity to mitochondrial RNA helicase Suv3 - Saccharomyces cerevisiae	192.579	208.278	178.405	159.178	1.08152	0.926401	0.82656	0.856572	0.892226	0.764256	0	0	0	0	0	0
An15g01760	#REF!	strong similarity to amidophosphoribosyltransferase Ade4 - Saccharomyces cerevisiae	712.733	455.021	392.803	350.566	0.638417	0.551123	0.491862	0.863264	0.892472	0.770439	0	-1	-1	0	0	0
An02g06950	#REF!	weak similarity to glucan 1,4-alpha-glucosidase precursor Sta1 - Saccharomyces cerevisiae	53.9502	43.0987	38.4936	34.3566	0.798861	0.713502	0.636819	0.893149	0.892526	0.797159	0	0	-1	0	0	0
An16g04930	#REF!	strong similarity to cytoplasmic acidic ribosomal protein P2 - Aspergillus fumigatus	5666.88	4574.42	4644.99	4146.79	0.80722	0.819673	0.731759	1.01543	0.892746	0.906518	0	0	0	0	0	0
An08g11340	#REF!	strong similarity to EST SEQ ID NO:4160 from patent WO200056762-A2 - Aspergillus niger	23.1764	22.3159	22.595	20.1731	0.962873	0.974913	0.870414	1.0125	0.892812	0.903976	0	0	0	0	0	0
An16g05740	#REF!	weak similarity to 2-hydroxy-6-ketonona-2,4-dienoate hydrolase hppC - Rhodococcus globerulus	43.1545	42.8126	43.1693	38.5432	0.992078	1.00034	0.893146	1.00833	0.892839	0.900278	0	0	0	0	0	0
NE		NE	125.966	88.6918	79.2702	70.7804	0.704093	0.629298	0.561901	0.893771	0.892901	0.798049	0	0	0	0	0	0
An03g03820	#REF!	strong similarity to hypothetical protein SPCC320.08 - Schizosaccharomyces pombe	28.7624	29.0326	33.847	30.2252	1.00939	1.17678	1.05086	1.16583	0.892995	1.04108	0	0	0	0	0	0
An15g01000	#REF!	strong similarity to mitochondrial translation optimization protein Mto1 - Saccharomyces cerevisiae	151.111	121.444	107.272	95.8071	0.803679	0.709892	0.63402	0.883303	0.893122	0.788897	0	-1	-1	0	0	0
An04g03930	#REF!	lysine aminopeptidase apsA - Aspergillus niger	352.453	318.815	265.155	236.824	0.904562	0.752313	0.67193	0.831687	0.893153	0.742824	0	0	0	0	0	0
An07g09550	#REF!	strong similarity to mitochondrial ribosomal protein Nam9 - Saccharomyces cerevisiae	492.715	372.483	280.048	250.166	0.755981	0.568377	0.50773	0.75184	0.893297	0.671617	0	-1	-1	0	0	0
An14g06310	#REF!	strong similarity to mitochondrial ribosomal protein of the large subunit Yml35 - Saccharomyces cerevisiae	410.511	380.034	297.702	265.943	0.925759	0.725199	0.647833	0.783357	0.893318	0.699787	0	0	0	0	0	0
An02g09900	#REF!	hypothetical protein	43.0571	44.4195	47.4649	42.408	1.03164	1.10237	0.984925	1.06856	0.893461	0.954716	0	0	0	0	0	0
An19g00130	#REF!	similarity to glucose transport protein Hxt2 - Saccharomyces cerevisiae [putative frameshift]	35.3372	31.9272	37.4079	33.4228	0.9035	1.0586	0.945824	1.17166	0.89347	1.04684	0	0	0	0	0	0
An12g10410	#REF!	strong similarity to UDP-Glc-4-epimerase galE - Escherichia coli	104.553	101.889	103.448	92.4294	0.974514	0.989425	0.884041	1.0153	0.893489	0.907161	0	0	0	0	0	0
An02g09960	#REF!	strong similarity to phosphoribosylformylglycinamidine synthase purL - Escherichia coli	934.099	670.135	472.679	422.417	0.717413	0.506027	0.452219	0.705349	0.893666	0.630347	0	-1	-1	0	0	0
An03g06640	#REF!	similarity to hypothetical protein encoded by An08g11130 - Aspergillus niger	126.883	116.135	88.4356	79.0325	0.91529	0.696985	0.622877	0.761491	0.893673	0.680524	0	0	-1	0	0	0
An05g00220	#REF!	strong similarity to L-ornithine N5-hydroxylase psbA - Pseudomonas sp.	1393.93	795.862	707.59	632.4	0.57095	0.507623	0.453682	0.889086	0.893738	0.794609	0	-1	-1	0	0	0
An05g02080	#REF!	hypothetical protein	34.2052	30.4973	32.2689	28.8407	0.891597	0.943392	0.843167	1.05809	0.893761	0.945682	0	0	0	0	0	0
An07g09250	#REF!	similarity to superoxide dismutase sodB - Helicobacter pylori	216.981	151.528	125.18	111.89	0.698345	0.576915	0.515667	0.826117	0.893836	0.738413	0	0	-1	0	0	0
An12g09890	#REF!	similarity to hypothetical protein encoded by An11g00960 - Aspergillus niger	26.7552	26.8969	29.4678	26.3394	1.0053	1.10139	0.984461	1.09558	0.893838	0.979273	0	0	0	0	0	0
An09g03450	#REF!	strong similarity to ribulose-5-phosphate-epimerase Rpe1 - Saccharomyces cerevisiae	378.338	270.759	200.22	179.019	0.715653	0.529208	0.473171	0.739476	0.894111	0.661173	0	-1	-1	0	0	0
An02g11940	#REF!	strong similarity to aminopeptidase METPRO02 from patent EP939131-A2 - Homo sapiens	2297.58	2311.77	2059.48	1841.42	1.00618	0.896371	0.80146	0.890869	0.894116	0.79654	0	0	0	0	0	0
An11g10200	#REF!	strong similarity to subunit VIa of cytochrome c oxidase Cox13 - Saccharomyces cerevisiae	3557.23	2392.93	2224.94	1989.79	0.672694	0.625469	0.559364	0.929797	0.894311	0.831528	-1	-1	-1	0	0	0
An03g00210	#REF!	similarity to hypothetical protein encoded by An16g01170 - Aspergillus niger	288.54	102.008	83.8209	74.9641	0.35353	0.2905	0.259805	0.821713	0.894336	0.734887	-1	-1	-1	0	0	0
An07g02780	#REF!	similarity to left-right axis determination protein inversin inv - Mus musculus	36.0319	37.4313	41.735	37.3263	1.03884	1.15828	1.03593	1.11498	0.894366	0.997196	0	0	0	0	0	0
An03g00460	#REF!	strong similarity to 6-hydroxy-D-nicotine oxidase 6-HDNO - Arthrobacter oxidans	66.5147	54.9702	54.6263	48.8581	0.826436	0.821265	0.734546	0.993744	0.894408	0.888812	0	0	0	0	0	0
An02g13270	#REF!	strong similarity to benzoate 4-monooxygenase cytochrome P450 53 bphA - Aspergillus niger	40.7127	36.9895	33.4129	29.8907	0.908549	0.820699	0.734185	0.903307	0.894585	0.808085	0	0	0	0	0	0
An11g09350	#REF!	strong similarity to mitochondrial NADH dehydrogenase ndh64 - Neurospora crassa	216.025	314.228	342.388	306.315	1.45459	1.58495	1.41797	1.08962	0.894643	0.97482	0	0	0	0	0	0
An14g03050	#REF!	strong similarity to hypothetical protein of the UPF0028 family - Schizosaccharomyces pombe	441.384	543.206	456.105	408.108	1.23069	1.03335	0.924609	0.839654	0.894767	0.751294	0	0	0	0	0	0
An10g00980	#REF!	hypothetical protein	51.4612	52.8248	44.2254	39.5735	1.0265	0.859393	0.768996	0.837209	0.894813	0.749146	0	0	0	0	0	0
An02g01750	#REF!	strong similarity to chaperone involved in mitochondrial protein import Mge1 - Saccharomyces cerevisiae	495.804	394.82	372.945	333.76	0.796323	0.752203	0.673169	0.944595	0.89493	0.845347	0	0	-1	0	0	0
An11g06950	#REF!	strong similarity to DNA synthesis and mitotic checkpoint control protein nimO - Aspergillus nidulans	155.609	137.675	149.867	134.129	0.88475	0.963098	0.861959	1.08855	0.894986	0.97424	0	0	0	0	0	0
An11g03900	#REF!	strong similarity to high-affinity nicotinic acid permease Tna1 - Saccharomyces cerevisiae	33.7602	33.8407	33.4976	29.9847	1.00238	0.992223	0.888168	0.989863	0.89513	0.886056	0	0	0	0	0	0
An01g02890	#REF!	similarity to protein Rrn7 - Saccharomyces cerevisiae	115.215	96.2681	91.4686	81.8955	0.835551	0.793894	0.710805	0.950144	0.89534	0.850702	0	0	0	0	0	0
An15g03480	#REF!	hypothetical protein	24.3572	25.902	23.4958	21.0371	1.06342	0.964634	0.863688	0.907105	0.895353	0.812179	0	0	0	0	0	0
An11g06080	#REF!	strong similarity to beta-glucosidase 1 bgl1 - Aspergillus aculeatus [truncated ORF]	23.0454	22.7851	26.0309	23.3074	0.988704	1.12955	1.01137	1.14245	0.895376	1.02292	0	0	0	0	0	0
An01g09120	#REF!	strong similarity to hypothetical protein encoded by B23L21.370 - Neurospora crassa	323.598	294.786	244.072	218.547	0.910965	0.754245	0.675366	0.827963	0.89542	0.741375	0	0	-1	0	0	0
An08g09050	#REF!	hypothetical protein	33.2866	30.16	32.2767	28.9022	0.906069	0.969661	0.868282	1.07018	0.895449	0.958295	0	0	0	0	0	0
An11g08160	#REF!	similarity to hypothetical peptidoglycan binding domain protein CC2696 - Caulobacter crescentus	45.8697	51.6664	49.7062	44.5129	1.12637	1.08364	0.970421	0.962059	0.89552	0.861543	0	0	0	0	0	0
An17g00940	#REF!	similarity to integral membrane protein PTH11 - Magnaporthe grisea	868.786	229.734	194.814	174.469	0.264431	0.224237	0.200819	0.848	0.895566	0.75944	-1	-1	-1	0	0	0
An11g04970	#REF!	weak similarity to immunodominant 45-55K antigen - Pneumocystis carinii	33.4578	28.5774	29.7006	26.6005	0.854131	0.887702	0.795045	1.0393	0.895621	0.930823	0	0	0	0	0	0
An01g12640	#REF!	strong similarity to hypothetical protein EAA65635.1 - Aspergillus nidulans	46.0831	39.0747	49.8357	44.6341	0.847918	1.08143	0.968556	1.27539	0.895626	1.14228	0	0	0	0	0	0
An11g03270	#REF!	strong similarity to hypothetical zinc-finger protein - Schizosaccharomyces pombe	98.4715	98.6769	93.7273	83.9618	1.00209	0.951821	0.85265	0.94984	0.895809	0.850875	0	0	0	0	0	0
An13g02020	#REF!	strong similarity to hypothetical protein YCR010c - Saccharomyces cerevisiae	32.4899	32.8455	36.7587	32.929	1.01094	1.13139	1.01351	1.11914	0.895814	1.00254	0	0	0	0	0	0
An02g04160	#REF!	strong similarity to mitochondrial phosphate translocator Mpt1 - Betula pendula	193.207	93.3904	110.143	98.6701	0.48337	0.570078	0.510697	1.17938	0.895837	1.05653	-1	-1	-1	0	0	0
An04g01040	#REF!	hypothetical protein	74.7096	80.2723	74.9608	67.1545	1.07446	1.00336	0.898874	0.933832	0.895862	0.836584	0	0	0	0	0	0
An14g05610	#REF!	questionable ORF	35.1589	36.5849	33.3697	29.8958	1.04056	0.949109	0.850305	0.912116	0.895898	0.817163	0	0	0	0	0	0
An04g01250	#REF!	strong similarity to hypothetical protein encoded by An08g11670 - Aspergillus niger	34.1197	33.6844	32.6922	29.2891	0.987241	0.958162	0.858422	0.970545	0.895905	0.869516	0	0	0	0	0	0
An03g05180	#REF!	weak similarity to hypothetical protein E2 - Human papillomavirus	24.4321	24.917	28.9132	25.9041	1.01985	1.18341	1.06025	1.16038	0.895927	1.03962	0	0	0	0	0	0
An01g12350	#REF!	similarity to hypothetical protein encoded by An15g02640 - Aspergillus niger [truncated ORF]	57.8169	50.9476	47.7916	42.8188	0.881188	0.826602	0.740592	0.938054	0.895947	0.840447	0	0	0	0	0	0
An08g11360	#REF!	weak similarity to EST an_1431 - Aspergillus niger	23.0582	25.079	23.3165	20.8909	1.08764	1.0112	0.906009	0.929719	0.895973	0.833004	0	0	0	0	0	0
An14g00360	#REF!	hypothetical protein	116.637	116.108	141.713	127.002	0.995459	1.21499	1.08887	1.22053	0.896194	1.09383	0	0	0	0	0	0
An15g04590	#REF!	similarity to acetate regulatory DNA binding protein facB - Aspergillus nidulans	36.4362	39.8057	40.7065	36.488	1.09248	1.1172	1.00142	1.02263	0.896368	0.916652	0	0	0	0	0	0
An08g11580	#REF!	weak similarity to mucin MUC5AC - Homo sapiens	63.4002	68.3625	69.255	62.0805	1.07827	1.09235	0.979186	1.01305	0.896405	0.908107	0	0	0	0	0	0
An02g13160	#REF!	similarity to ferric reductase CFL1 - Candida albicans	515.758	320.593	256.256	229.715	0.621595	0.496852	0.445392	0.799318	0.896427	0.716531	0	0	0	0	0	0
An03g06710	#REF!	similarity to retinal short-chain dehydrogenase/reductase retSDR2 - Homo sapiens	73.9216	65.0609	64.0314	57.4032	0.880134	0.866208	0.776542	0.984178	0.896485	0.8823	0	0	0	0	0	0
An06g01390	#REF!	strong similarity to 21.3 kD subunit of NADH:ubiquinone reductase - Neurospora crassa	958.027	783.618	655.049	587.264	0.817951	0.683748	0.612993	0.835929	0.896519	0.749426	0	0	-1	0	0	0
An07g04600	#REF!	hypothetical protein [truncated ORF]	35.5395	37.618	39.9692	35.8398	1.05849	1.12464	1.00845	1.0625	0.896686	0.95273	0	0	0	0	0	0
An02g06710	#REF!	strong similarity to suppressor of tom1 protein Mpt4 - Saccharomyces cerevisiae	2711.74	1734.53	1767.03	1584.67	0.639639	0.651622	0.584375	1.01874	0.8968	0.913602	0	0	-1	0	0	0
An14g01570	#REF!	strong similarity to hypothetical protein B24P7.260 - Neurospora crassa	184.278	144.347	121.472	108.938	0.783314	0.659181	0.591162	0.841529	0.896812	0.754694	0	-1	-1	0	0	0
An04g02260	#REF!	strong similarity to cytoplasmic ribosomal protein of the large subunit L38 - Rattus norvegicus	5277.69	4489.08	4533.07	4065.35	0.850577	0.858913	0.77029	1.0098	0.896821	0.905609	0	0	0	0	0	0
An15g04900	#REF!	strong similarity to endoglucanase IV egl4 - Trichoderma reesei	186.454	164.749	158.685	142.315	0.88359	0.851068	0.763273	0.963193	0.896841	0.863831	0	0	0	0	0	0
An07g08850	#REF!	strong similarity to cytoplasmic ribosomal protein of the small subunit Rps11b - Saccharomyces cerevisiae	7538.37	6740.65	5820.8	5220.75	0.894179	0.772156	0.692556	0.863536	0.896913	0.774517	0	0	-1	0	0	0
An11g07160	#REF!	weak similarity to hypothetical protein encoded by An16g05640 - Aspergillus niger	33.3068	34.5705	34.7213	31.1447	1.03794	1.04247	0.935084	1.00436	0.896991	0.900905	0	0	0	0	0	0
An01g11660	#REF!	1,4-beta-D-glucan cellobiohydrolase B precursor cbhB - Aspergillus niger	27.4217	27.1886	27.0885	24.3031	0.9915	0.987848	0.886273	0.996317	0.897175	0.893871	0	0	0	0	0	0
An07g09790	#REF!	similarity to hypothetical protein YKL051w - Saccharomyces cerevisiae	33.7838	31.6	32.2637	28.948	0.935357	0.955005	0.85686	1.02101	0.897231	0.916078	0	0	0	0	0	0
An02g05170	#REF!	strong similarity to maackiain detoxification protein MAK1 - Nectria haematococca	78.8856	101.182	110.164	98.8461	1.28264	1.3965	1.25303	1.08877	0.897265	0.976913	0	0	0	0	0	0
An02g06050	#REF!	strong similarity to cytoplasmic ribosomal protein of the small subunit S16.e - Saccharomyces cerevisiae	8389.56	6972.03	5963.8	5352.17	0.831037	0.710859	0.637956	0.855388	0.897444	0.767663	0	-1	-1	0	0	0
An15g01980	#REF!	strong similarity to 8-amino-7-oxononanoate synthase from patent WO9927105-A2 - Chlamydia pneumoniae	50.924	43.8251	37.8142	33.9364	0.860597	0.742562	0.666412	0.862845	0.89745	0.77436	0	0	0	0	0	0
An01g03940	#REF!	strong similarity to hypothetical protein EAA64320.1 - Aspergillus nidulans	50.8169	49.52	51.9411	46.6317	0.97448	1.02212	0.917642	1.04889	0.897781	0.941674	0	0	0	0	0	0
An02g03350	#REF!	strong similarity to hypothetical rev interacting protein mis3p - Schizosaccharomyces pombe	97.5702	77.3873	74.8131	67.1667	0.793145	0.766762	0.688394	0.966737	0.897793	0.86793	0	0	0	0	0	0
An01g02730	#REF!	similarity to proline-rich glycoprotein CIH1 - Colletotrichum lindemuthianum	48.4359	46.2941	45.1515	40.5369	0.95578	0.93219	0.836919	0.975319	0.897799	0.87564	0	0	0	0	0	0
An02g11200	#REF!	similarity to 13 kD subunit of NADH:ubiquionen reductase - Bos taurus	1340.55	1139.25	883.803	793.556	0.84984	0.659286	0.591965	0.775777	0.897887	0.696561	0	-1	-1	0	0	0
An15g06160	#REF!	similarity to gamma-tocopherol methyltransferase gamma-TMT from patent WO9904622-A1 - Synechocystis sp.	94.5502	66.2537	79.6097	71.4894	0.700725	0.841984	0.756099	1.20159	0.897998	1.07902	0	0	0	0	0	0
An15g04750	#REF!	weak similarity to EH domain binding protein h-NUMB-R from patent WO9846744-A1 - Homo sapiens	96.8802	83.8532	76.0809	68.3208	0.865535	0.785309	0.705209	0.90731	0.898002	0.814766	0	0	0	0	0	0
An04g02080	#REF!	questionable ORF	38.9543	38.9971	36.4306	32.7155	1.0011	0.935215	0.839845	0.934187	0.898023	0.838922	0	0	0	0	0	0
An18g00880	#REF!	similarity to dihydrofolate reductase dfr1p - Schizosaccharomyces pombe	44.9964	51.839	50.9982	45.8038	1.15207	1.13339	1.01794	0.983781	0.898145	0.883578	0	0	0	0	0	0
An04g04720	#REF!	strong similarity to cystathionine gamma-lyase - Saccharomyces cerevisiae	65.5731	45.552	45.3675	40.7469	0.694674	0.691861	0.621396	0.99595	0.898152	0.894514	0	-1	-1	0	0	0
An08g05540	#REF!	similarity to hypothetical protein encoded by FLJ10980 - Homo sapiens	63.7058	71.8573	66.2031	59.4629	1.12796	1.0392	0.9334	0.921314	0.898189	0.827515	0	0	0	0	0	0
An14g01380	#REF!	weak similarity to intracellular alkaline serine proteinase - Thermoactinomyces sp.	49.2042	44.8757	45.3371	40.7285	0.912029	0.921407	0.827745	1.01028	0.898348	0.907586	0	0	0	0	0	0
An07g08170	#REF!	strong similarity to IMP dehydrogenase IMH3 - Candida albicans	1971.39	1082.96	929.728	835.229	0.549336	0.471611	0.423675	0.85851	0.898358	0.77125	-1	-1	-1	0	0	0
An13g02130	#REF!	strong similarity to aspartic proteinase Yps3 - Saccharomyces cerevisiae	1050.79	293.912	274.233	246.363	0.279704	0.260977	0.234454	0.933046	0.898372	0.838222	-1	-1	-1	0	0	0
An07g00530	#REF!	strong similarity to pisatin demethylase PDA6-1 - Nectria haematococca	49.1584	67.7742	69.7205	62.6453	1.37869	1.41828	1.27436	1.02872	0.898521	0.924323	0	0	0	0	0	0
An08g05910	#REF!	strong similarity to protein SagA - Aspergillus nidulans	59.1344	59.4181	65.0699	58.4676	1.0048	1.10037	0.988724	1.09512	0.898536	0.984003	0	0	0	0	0	0
An11g10020	#REF!	similarity to wound-responsive protein KED - Nicotiana tabacum	110.388	79.8265	51.51	46.2845	0.723143	0.466626	0.419288	0.645275	0.898554	0.579814	0	-1	-1	0	0	-1
An18g02100	#REF!	weak similarity to hypothetical proline-rich protein At2g14890 - Arabidopsis thaliana	67.4974	58.6786	60.3948	54.2682	0.869347	0.894774	0.804005	1.02925	0.898556	0.924838	0	0	0	0	0	0
An08g06950	#REF!	hypothetical protein	36.2437	35.7966	34.6129	31.104	0.987664	0.955004	0.858189	0.966932	0.898624	0.868908	0	0	0	0	0	0
An09g04310	#REF!	hypothetical protein	25.8373	27.543	27.31	24.5418	1.06602	1.057	0.949861	0.991538	0.89864	0.891036	0	0	0	0	0	0
An01g08710	#REF!	similarity to protein cnjB - Tetrahymena thermophila	25.7006	27.6678	23.7777	21.3709	1.07654	0.925182	0.831534	0.859401	0.898778	0.772411	0	0	0	0	0	0
An08g11940	#REF!	strong similarity to hypothetical protein encoded by An08g12220 - Aspergillus niger	25.549	26.8043	25.8312	23.2174	1.04914	1.01105	0.908742	0.963695	0.898814	0.866182	0	0	0	0	0	0
An12g08570	#REF!	similarity to type 2 peroxiredoxin PrxII - Brassica napus	6544.12	4201.73	4859.63	4368.29	0.642061	0.742594	0.667514	1.15658	0.898895	1.03964	-1	0	-1	0	0	0
An03g04020	#REF!	questionable ORF	23.5076	23.9255	23.6456	21.2561	1.01778	1.00587	0.904221	0.9883	0.898945	0.888428	0	0	0	0	0	0
An04g09090	#REF!	strong similarity to hypothetical protein AAM08685.1 - Aspergillus fumigatus	110.439	114.777	107.288	96.4758	1.03927	0.971463	0.873564	0.934753	0.899225	0.840553	0	0	0	0	0	0
An11g10630	#REF!	similarity to translation initiation factor 3 complex protein Prt1 - Homo sapiens	265.574	220.181	175.134	157.517	0.829079	0.659457	0.59312	0.795409	0.899408	0.715397	0	0	-1	0	0	0
An08g04490	#REF!	endoprotease Endo-Pro - Aspergillus niger	36.132	22.6443	22.4906	20.2285	0.62671	0.622457	0.559849	0.993214	0.899419	0.893315	-1	-1	-1	0	0	0
An02g10940	#REF!	strong similarity to cytochrome P450 monooxygenase stcS - Aspergillus nidulans	102.736	116.373	125.369	112.764	1.13274	1.2203	1.09761	1.0773	0.899459	0.968985	0	0	0	0	0	0
An14g05900	#REF!	strong similarity to hypothetical protein B14D6.80 - Neurospora crassa	82.2249	86.1397	79.8022	71.782	1.04761	0.970537	0.872997	0.926428	0.899499	0.833321	0	0	0	0	0	0
An02g04020	#REF!	strong similarity to adenylosuccinate lyase ADSL - Homo sapiens	1321.94	808.464	641.645	577.179	0.611573	0.485381	0.436614	0.79366	0.899529	0.713921	0	-1	-1	0	0	0
An02g00210	#REF!	strong similarity to nonribosomal peptide synthase MxaA - Stigmatella aurantiaca	1605.01	1457.33	1481.79	1333.17	0.907989	0.923229	0.830628	1.01678	0.899698	0.914799	0	0	0	0	0	0
An12g03610	#REF!	hypothetical protein	39.4007	37.9855	44.014	39.6005	0.964083	1.11709	1.00507	1.1587	0.899725	1.04251	0	0	0	0	0	0
An09g03940	#REF!	strong similarity to ketol-acid reductoisomerase ilv-2 - Neurospora crassa	7789.49	6931.2	5206	4684.1	0.889815	0.668336	0.601336	0.751096	0.89975	0.675799	0	-1	-1	0	0	0
An14g04580	#REF!	hypothetical protein	31.7589	32.6773	35.3719	31.8279	1.02892	1.11376	1.00217	1.08246	0.899806	0.974005	0	0	0	0	0	0
An18g02610	#REF!	similarity to ankyrin AAC37208.1 - Drosophila melanogaster	21.5114	21.8053	22.5742	20.3129	1.01366	1.04941	0.944288	1.03526	0.89983	0.93156	0	0	0	0	0	0
An12g09380	#REF!	hypothetical protein	38.8845	44.6782	37.8299	34.041	1.149	0.97288	0.87544	0.846721	0.899844	0.761916	0	0	0	0	0	0
An02g05470	#REF!	strong similarity to 49 kD subunit of NADH:ubiquinone reductase - Neurospora crassa	2025.73	1717.01	1162.74	1046.29	0.847598	0.573982	0.516497	0.677187	0.899849	0.609366	0	-1	-1	0	0	0
An11g00390	#REF!	similarity to rhamnogalacturonase rhiE - Erwinia chrysanthemi	33.8783	36.3486	34.8039	31.3198	1.07292	1.02732	0.924481	0.957502	0.899894	0.861651	0	0	0	0	0	0
An01g06430	#REF!	hypothetical protein	47.2287	46.3837	41.9159	37.72	0.982107	0.887507	0.798667	0.903677	0.899899	0.813218	0	0	0	0	0	0
An01g09170	#REF!	similarity to hypothetical gene At2g19870 - Arabidopsis thaliana	105.025	123.29	121.015	108.908	1.17391	1.15225	1.03697	0.981548	0.89995	0.883344	0	0	0	0	0	0
An01g08390	#REF!	similarity to ribosomal protein of the large subunit Mrpl36 - Saccharomyces cerevisiae	236.519	243.344	234.642	211.169	1.02886	0.992065	0.892819	0.96424	0.89996	0.867778	0	0	0	0	0	0
An06g02290	#REF!	weak similarity to integral membrane protein PTH11 - Magnaporthe grisea	59.4246	56.0257	55.812	50.2288	0.942804	0.939207	0.845253	0.996185	0.899965	0.896532	0	0	0	0	0	0
An03g06200	#REF!	hypothetical protein	21.1173	22.5763	21.5926	19.4329	1.06909	1.02251	0.920237	0.956426	0.89998	0.860764	0	0	0	0	0	0
An18g04360	#REF!	weak similarity to zinc-finger protein RIZ - Homo sapiens	93.938	30.7536	25.4309	22.8877	0.327382	0.27072	0.243646	0.826924	0.899994	0.744227	-1	-1	-1	0	0	0
An11g10790	#REF!	similarity to serum paraoxonase/arylesterase 2 PON2 - Gallus gallus	54.8622	49.1702	41.0294	36.9263	0.896249	0.747864	0.673073	0.834437	0.899994	0.750988	0	0	0	0	0	0
An12g02250	#REF!	hypothetical protein	28.3121	29.8589	28.4376	25.5993	1.05463	1.00443	0.904185	0.952399	0.900194	0.857344	0	0	0	0	0	0
An04g09510	#REF!	similarity to hypothetical UbiE/COQ5 family methlytransferase - Caulobacter crescentus	35.6168	31.209	32.9455	29.6609	0.876245	0.924999	0.832779	1.05564	0.900303	0.950396	0	0	0	0	0	0
An14g00470	#REF!	weak similarity to hypothetical proline-rich protein T20E23.180 - Arabidopsis thaliana	79.8782	71.8563	76.427	68.8096	0.899574	0.956794	0.861431	1.06361	0.900331	0.957599	0	0	0	0	0	0
An03g00640	#REF!	similarity to neutral amino acid permease mtr - Neurospora crassa [truncated ORF]	131.938	35.4384	33.2163	29.9109	0.268598	0.251757	0.226704	0.937298	0.900487	0.844025	-1	-1	-1	0	0	0
An11g07060	#REF!	weak similarity to actinomycin synthase III acmC - Streptomyces chrysomallus	48.9777	48.968	44.5336	40.1101	0.999802	0.909264	0.818947	0.909444	0.90067	0.819109	0	0	0	0	0	0
An12g04370	#REF!	strong similarity to monooxygenase moxY - Aspergillus parasiticus	30.1526	29.5286	30.4856	27.4576	0.979307	1.01105	0.910622	1.03241	0.900673	0.929864	0	0	0	0	0	0
An09g01610	#REF!	hypothetical protein	41.98	43.7332	40.6068	36.5752	1.04176	0.96729	0.871253	0.928511	0.900716	0.836325	0	0	0	0	0	0
An16g04790	#REF!	weak similarity to exo-alpha-sialidase - Trypanosoma cruzi	102.696	94.0549	84.0645	75.7262	0.915853	0.818572	0.737379	0.893781	0.900811	0.805128	0	0	0	0	0	0
An08g05610	#REF!	nitrate reductase (NADPH) niaD - Aspergillus niger	38.2981	39.3956	36.9963	33.3281	1.02866	0.966008	0.870227	0.939097	0.900849	0.845985	0	0	0	0	0	0
An12g07790	#REF!	strong similarity to transcription factor btf3p - Schizosaccharomyces pombe	3681.55	3380.94	2803.38	2525.68	0.918347	0.761467	0.686038	0.829172	0.900942	0.747035	0	0	-1	0	0	0
An04g05100	#REF!	strong similarity to protein involved in glycosylphosphatidylinositol biosynthesis Gpi13 - Saccharomyces cerevisiae	24.394	25.2297	25.9178	23.3558	1.03426	1.06247	0.957442	1.02727	0.901149	0.925727	0	0	0	0	0	0
An01g01500	#REF!	strong similarity to UV-response Zn-finger protein kin17 - Mus musculus	131.417	131.966	147.107	132.568	1.00417	1.11939	1.00876	1.11473	0.901169	1.00456	0	0	0	0	0	0
An03g00300	#REF!	weak similarity to megakaryocyte stimulating factor MSF from patent WO200064930-A2 - Homo sapiens	72.7189	75.2129	61.7914	55.6856	1.0343	0.84973	0.765765	0.821553	0.901186	0.740372	0	0	0	0	0	0
An09g06850	#REF!	strong similarity to 78 kD subunit of NADH:ubiquinone reductase NDUFS1 - Bos taurus	2245.11	2650.72	1925.48	1735.24	1.18066	0.857632	0.772895	0.726398	0.901197	0.654628	0	0	0	0	0	0
An11g07030	#REF!	similarity to plasma membrane protein Pth11 - Magnaporthe grisea	41.2701	40.6037	41.9225	37.786	0.983853	1.01581	0.915579	1.03248	0.901331	0.930605	0	0	0	0	0	0
An04g05640	#REF!	mitochondrial proton-pumping NADH:ubiquinone reductase nuo51 - Aspergillus niger	726.955	720.515	454.357	409.538	0.991141	0.625013	0.563361	0.6306	0.901359	0.568397	0	-1	-1	0	0	-1
An16g00100	#REF!	hypothetical protein	46.3996	44.7333	40.7085	36.6954	0.964087	0.877345	0.790855	0.910027	0.901418	0.820315	0	0	0	0	0	0
An14g05350	#REF!	strong similarity to hypothetical yellowish-green 1 ayg1 - Aspergillus fumigatus	75.7461	77.8071	70.0642	63.1589	1.02721	0.924987	0.833823	0.900486	0.901443	0.811737	0	0	0	0	0	0
An12g02650	#REF!	similarity to 24-sterol C-methyltransferase ESMT1 - Zea mays	615.531	258.02	469.55	423.288	0.419183	0.762838	0.68768	1.81982	0.901476	1.64052	-1	0	0	0	0	0
An11g04680	#REF!	similarity to dynein heavy chain alpha Oda11 - Chlamydomonas reinhardtii [truncated ORF]	87.2623	59.2704	61.5937	55.5267	0.679221	0.705846	0.63632	1.0392	0.9015	0.936838	0	0	0	0	0	0
An04g09480	#REF!	similarity to myo-inositol dehydrogenase idhA - Sinorhizobium meliloti	30.2534	33.1152	32.7573	29.5343	1.09459	1.08276	0.976231	0.989193	0.90161	0.891866	0	0	0	0	0	0
An01g05810	#REF!	strong similarity to hypothetical protein CAE85516.1 - Neurospora crassa	284.434	147.02	152.294	137.311	0.516886	0.53543	0.482751	1.03588	0.901613	0.93396	-1	-1	-1	0	0	0
An02g10250	#REF!	weak similarity to hypothetical reverse transcriptase - Glomerella cingulata	63.6085	62.3431	62.6961	56.5329	0.980106	0.985656	0.888763	1.00566	0.901697	0.906803	0	0	0	0	0	0
An11g09700	#REF!	similarity to siroheme synthase cysG - Escherichia coli	60.3606	55.7853	54.6643	49.2908	0.9242	0.905629	0.816606	0.979905	0.901701	0.883581	0	0	0	0	0	0
An08g10960	#REF!	hypothetical protein	70.4393	65.6674	67.7023	61.0473	0.932254	0.961143	0.866664	1.03099	0.901701	0.929644	0	0	0	0	0	0
An15g00770	#REF!	strong similarity to mitochondrial ribosomal protein of the small subunit S9 - Saccharomyces cerevisiae	684.037	558.079	435.79	392.972	0.81586	0.637086	0.574489	0.780876	0.901746	0.704152	0	-1	-1	0	0	0
An12g03550	#REF!	strong similarity to allantoate permease Dal5 - Saccharomyces cerevisiae	29.7688	31.6225	37.5099	33.8248	1.06227	1.26004	1.13625	1.18618	0.901756	1.06964	0	0	0	0	0	0
An18g03570	#REF!	beta-glucosidase bgl1 - Aspergillus niger	100.879	56.168	51.2779	46.2555	0.556783	0.508308	0.458522	0.912937	0.902055	0.82352	0	0	0	0	0	0
An08g07350	#REF!	strong similarity to precursor of glycophospholipid-anchored surface glycoprotein Gas1 - Saccharomyces cerevisiae	1185.74	645.023	519.242	468.525	0.543983	0.437905	0.395133	0.804997	0.902326	0.72637	-1	-1	-1	0	0	0
An12g00430	#REF!	hypothetical protein	29.2831	31.6226	29.945	27.0236	1.07989	1.0226	0.922842	0.946947	0.902444	0.854567	0	0	0	0	0	0
An11g08240	#REF!	questionable ORF	21.6512	20.3093	21.6597	19.5478	0.938022	1.00039	0.902852	1.06649	0.902496	0.962506	0	0	0	0	0	0
An15g04980	#REF!	strong similarity to hypothetical protein encoded by An18g00860 - Aspergillus niger	26.1965	25.9494	25.8815	23.3598	0.990567	0.987977	0.891715	0.997385	0.902567	0.900206	0	0	0	0	0	0
An18g05650	#REF!	similarity to sperm tail-specific protein mst101 - Drosophila hydei	86.8923	65.4565	62.0625	56.0186	0.753306	0.714247	0.64469	0.94815	0.902615	0.855815	0	0	0	0	0	0
An12g10920	#REF!	similarity to protein cognate of protein kinase C-theta from patent WO9714038-A1 - Homo sapiens	30.9059	32.9478	31.7973	28.7017	1.06607	1.02884	0.928682	0.965079	0.902647	0.871126	0	0	0	0	0	0
An16g03230	#REF!	hypothetical protein	91.4076	91.4329	85.1272	76.8413	1.00028	0.931292	0.840645	0.931034	0.902665	0.840412	0	0	0	0	0	0
An09g04900	#REF!	similarity to inhibitor of PP2A SET - Homo sapiens	238.52	206.509	196.783	177.637	0.865795	0.825019	0.744748	0.952904	0.902704	0.86019	0	0	0	0	0	0
An08g11790	#REF!	strong similarity to hypothetical protein encoded by An06g00610 - Aspergillus niger	32.8716	30.6688	32.2086	29.075	0.932988	0.979832	0.884503	1.05021	0.902709	0.948033	0	0	0	0	0	0
An04g03940	#REF!	strong similarity to high affinity methionine permease Mup1 - Saccharomyces cerevisiae	82.1515	68.8723	72.8668	65.7779	0.838357	0.886981	0.80069	1.058	0.902714	0.95507	0	0	0	0	0	0
NE		NE	55.1866	44.9092	43.7716	39.5165	0.813769	0.793157	0.716052	0.97467	0.902787	0.87992	0	0	0	0	0	0
An02g11300	#REF!	similarity to mitochondrial ribosomal protein of the large subunit Yml37 - Saccharomyces cerevisiae	173.732	136.613	124.233	112.168	0.78634	0.715084	0.645637	0.909382	0.902884	0.821066	0	0	-1	0	0	0
An09g06500	#REF!	strong similarity to protein Sgt1 - Saccharomyces cerevisiae	227.193	201.923	175.774	158.733	0.88877	0.773677	0.698668	0.870504	0.903049	0.786107	0	0	0	0	0	0
An12g07740	#REF!	similarity to D-oliose 4-ketoreductase mtmU - Streptomyces argillaceus	45.7834	39.6912	44.1457	39.8664	0.866934	0.964229	0.870762	1.11223	0.903065	1.00442	0	0	0	0	0	0
An15g03550	#REF!	weak similarity to protopectinase from patent WO9806832-A1 - Bacillus subtilis	39.6157	36.1313	37.2896	33.6753	0.912044	0.941282	0.85005	1.03206	0.903076	0.932027	0	0	0	0	0	0
An04g08910	#REF!	hypothetical protein	53.8336	49.6879	49.2901	44.5135	0.92299	0.915602	0.826873	0.991995	0.903092	0.895863	0	0	0	0	0	0
An16g06040	#REF!	questionable ORF	41.3413	48.6013	48.5537	43.8485	1.17561	1.17446	1.06065	0.999021	0.903094	0.90221	0	0	0	0	0	0
An01g12440	#REF!	similarity to hypothetical protein BAA13766.1 - Schizosaccharomyces pombe	134.769	107.119	107.761	97.3184	0.794834	0.799598	0.722115	1.00599	0.903098	0.908511	0	0	0	0	0	0
An01g01740	#REF!	weak similarity to troponin C - Caenorhabditis elegans	54.6649	33.7854	35.1154	31.7171	0.618045	0.642375	0.58021	1.03937	0.903225	0.938782	-1	-1	-1	0	0	0
An02g14520	#REF!	strong similarity to GMP synthase (glutamine-hydrolyzing) Gua1 - Saccharomyces cerevisiae	1656.39	993.345	746.82	674.567	0.599704	0.450872	0.407251	0.751824	0.903253	0.679087	-1	-1	-1	0	0	0
An08g11410	#REF!	strong similarity to hypothetical protein encoded by An08g11230 - Aspergillus niger	31.6863	32.3227	35.554	32.1148	1.02008	1.12206	1.01352	1.09997	0.903269	0.993569	0	0	0	0	0	0
An03g04660	#REF!	weak similarity to hypothetical protein YGR165w - Saccharomyces cerevisiae	527.85	487.119	383.431	346.401	0.922835	0.726401	0.656249	0.787141	0.903425	0.711122	0	0	0	0	0	0
An02g09930	#REF!	strong similarity to subunit VI of cytochrome c oxidase Cox6 - Saccharomyces cerevisiae	2693.05	2005.72	1612.85	1457.36	0.744778	0.598896	0.541156	0.804126	0.90359	0.7266	0	-1	-1	0	0	0
An15g06310	#REF!	strong similarity to phosphatidylethanolamine methyltransferase cho2p - Schizosaccharomyces pombe	1087.64	1066.17	801.637	724.43	0.980252	0.73704	0.666055	0.751888	0.903689	0.679473	0	0	-1	0	0	0
An01g01290	#REF!	strong similarity to squalene-hopene cyclase SHC - Alicyclobacillus acidocaldarius	38.8631	43.3621	41.4836	37.4923	1.11577	1.06743	0.964727	0.95668	0.903785	0.864633	0	0	0	0	0	0
An06g01960	#REF!	strong similarity to nitrilase NIT2 - Arabidopsis thaliana	96.2329	24.5208	28.4178	25.6843	0.254807	0.295302	0.266897	1.15892	0.90381	1.04745	-1	-1	-1	0	0	0
An11g10830	#REF!	weak similarity to Ig mu chain C region - Xenopus laevis	68.2266	68.3184	81.0191	73.2275	1.00135	1.1875	1.0733	1.1859	0.90383	1.07186	0	0	0	0	0	0
An15g00570	#REF!	strong similarity to bifunctional purine synthase ade1p - Schizosaccharomyces pombe	711.817	518.413	364.061	329.082	0.728295	0.511453	0.462313	0.70226	0.903921	0.634788	0	-1	-1	0	0	0
An01g08430	#REF!	strong similarity to methylmalonate-semialdehyde dehydrogenase MMSDH - Rattus norvegicus	150.541	102.227	121.845	110.152	0.679065	0.809378	0.731706	1.1919	0.904035	1.07752	0	0	0	0	0	0
An08g05490	#REF!	similarity to hypothetical protein At2g15220 - Arabidopsis thaliana	51.3827	50.1512	50.536	45.6864	0.976034	0.983523	0.88914	1.00767	0.904036	0.910972	0	0	0	0	0	0
An08g03790	#REF!	strong similarity to lovastatin nonaketide synthase lovB - Aspergillus terreus	35.2435	31.1127	32.0691	28.9926	0.882792	0.909929	0.822638	1.03074	0.904068	0.93186	0	0	0	0	0	0
An08g09010	#REF!	strong similarity to spliceosomal protein SAP130 - Homo sapiens	849.514	843.544	754.999	682.698	0.992972	0.888742	0.803633	0.895033	0.904237	0.809322	0	0	0	0	0	0
An16g08810	#REF!	weak similarity to hypothetical membrane protein YPL099c - Saccharomyces cerevisiae	324.67	285.021	296.355	268.015	0.87788	0.912789	0.8255	1.03976	0.904372	0.940334	0	0	0	0	0	0
An04g05710	#REF!	weak similarity to hypothetical protein CAE75710.1 - Neurospora crassa	86.6821	76.3081	72.9296	65.956	0.880321	0.841346	0.760895	0.955726	0.904378	0.864338	0	0	0	0	0	0
An07g06840	#REF!	strong similarity to precursor of dihydrolipoamide dehydrogenase Lpd1 - Saccharomyces cerevisiae	1711.51	1597.63	813.946	736.145	0.933467	0.475573	0.430116	0.50947	0.904415	0.460772	0	-1	-1	-1	0	-1
An13g02980	#REF!	similarity to hypothetical protein encoded by An01g08440 - Aspergillus niger	300.165	560.85	594.424	537.606	1.86848	1.98032	1.79104	1.05986	0.904415	0.958554	0	0	0	0	0	0
An08g02270	#REF!	strong similarity to hypothetical protein YDR363w-a - Saccharomyces cerevisiae	158.8	189.373	212.561	192.274	1.19252	1.33855	1.21079	1.12245	0.904557	1.01532	0	0	0	0	0	0
An08g05220	#REF!	hypothetical protein	32.6281	35.5764	31.5099	28.5033	1.09036	0.965728	0.873581	0.885698	0.904582	0.801186	0	0	0	0	0	0
An11g05470	#REF!	strong similarity to hypothetical protein encoded by An15g04790 - Aspergillus niger [truncated ORF]	57.1967	57.0123	56.118	50.7636	0.996777	0.981141	0.887527	0.984314	0.904587	0.890397	0	0	0	0	0	0
An01g09140	#REF!	hypothetical protein	35.3966	36.9492	38.7031	35.0106	1.04386	1.09341	0.989096	1.04747	0.904595	0.947534	0	0	0	0	0	0
An15g00700	#REF!	strong similarity to 16 kD subunit of DNA-directed RNA polymerase I,III Rpc19 - Saccharomyces cerevisiae	339.518	277.908	232.302	210.153	0.818536	0.684211	0.618974	0.835896	0.904654	0.756197	0	0	-1	0	0	0
An18g00070	#REF!	strong similarity to citrate transport protein Ctp1 - Saccharomyces cerevisiae	41.7415	42.1755	38.0483	34.4211	1.0104	0.911523	0.824626	0.902143	0.904668	0.81614	0	0	0	0	0	0
An15g07610	#REF!	hypothetical protein	19.4394	18.786	22.7521	20.5836	0.966386	1.17041	1.05886	1.21112	0.904688	1.09569	0	0	0	0	0	0
An11g06270	#REF!	strong similarity to Ent-Kaurene synthase GfCPS/KS - Gibberella fujikuroi	29.4048	31.1022	30.5323	27.6229	1.05773	1.03834	0.9394	0.981674	0.904712	0.888132	0	0	0	0	0	0
An13g00540	#REF!	weak similarity to hypothetical major allergen Phl p 5 - Phleum pratense	67.5934	50.4646	44.9742	40.6918	0.746591	0.665364	0.602008	0.891202	0.904781	0.806342	0	-1	-1	0	0	0
An13g01110	#REF!	similarity to hypothetical protein encoded by An14g05070 - Aspergillus niger	37.0252	33.5646	37.8471	34.2474	0.906533	1.0222	0.924974	1.12759	0.904887	1.02034	0	0	0	0	0	0
An11g04760	#REF!	similarity to hypothetical protein EAA54961.1 - Magnaporthe grisea	224.474	187.317	185.214	167.6	0.83447	0.825104	0.746637	0.988775	0.904901	0.894744	0	0	0	0	0	0
An16g05850	#REF!	hypothetical protein	44.4067	43.2964	42.8984	38.8205	0.974998	0.966035	0.874203	0.990807	0.904939	0.89662	0	0	0	0	0	0
An12g10320	#REF!	strong similarity to high affinity zinc transport protein Zrt1 - Saccharomyces cerevisiae	1897.83	248.19	236.986	214.476	0.130775	0.124872	0.113011	0.954859	0.905015	0.864162	-1	-1	-1	0	0	0
An16g03060	#REF!	strong similarity to DNA-directed DNA polymerase epsilon Pol2 - Saccharomyces cerevisiae	216.104	171.462	180.885	163.713	0.793422	0.837027	0.757564	1.05496	0.905065	0.954806	0	0	0	0	0	0
An18g02530	#REF!	hypothetical protein	26.3705	30.4327	27.7906	25.1532	1.15405	1.05385	0.95384	0.913182	0.905097	0.826519	0	0	0	0	0	0
An08g12080	#REF!	similarity to hypothetical protein encoded by An04g07900 - Aspergillus niger	27.2171	25.747	24.5097	22.1851	0.945985	0.900524	0.815116	0.951944	0.905157	0.861659	0	0	0	0	0	0
An02g10660	#REF!	strong similarity to methionine adenosyltransferase regulatory beta subunit MAT II - Homo sapiens	438.547	302.344	264.191	239.141	0.689422	0.602424	0.545304	0.87381	0.905183	0.790958	-1	-1	-1	0	0	0
An13g03240	#REF!	strong similarity to hypothetical protein Z of the rapamycin biosynthetis gene cluster - Streptomyces hygroscopicus	37.5511	34.1877	37.5655	34.0078	0.910434	1.00039	0.905642	1.0988	0.905294	0.994737	0	0	0	0	0	0
An08g10870	#REF!	strong similarity to 2-methylcitrate dehydratase PrpD - Salmonella typhimurium	31.7171	32.5684	29.7484	26.934	1.02684	0.937927	0.849195	0.913412	0.905395	0.826999	0	0	0	0	0	0
An10g00150	#REF!	strong similarity to cytochrome P450 monooxygenase TRI4 - Myrothecium roridum	23.7252	24.2979	23.9956	21.7278	1.02414	1.0114	0.915813	0.987559	0.905491	0.894226	0	0	0	0	0	0
An08g00950	#REF!	strong similarity to mitochondrial ribosomal protein of the large subunit Yml8 - Saccharomyces cerevisiae	127.541	106.745	100.035	90.5878	0.836944	0.784333	0.710264	0.937139	0.905564	0.84864	0	0	0	0	0	0
An01g14550	#REF!	strong similarity to cyanide hydratase Cht - Gloeocercospora sorghi	46.4569	45.1153	42.5391	38.5262	0.971121	0.915669	0.829289	0.942899	0.905665	0.85395	0	0	0	0	0	0
An07g02200	#REF!	similarity to siroheme synthase cysG - Escherichia coli	171.11	182.225	176.477	159.832	1.06495	1.03136	0.934089	0.968459	0.905683	0.877117	0	0	0	0	0	0
An11g07600	#REF!	strong similarity to hypothetical protein encoded by An14g05440 - Aspergillus niger	44.9296	48.4975	43.0501	38.9937	1.07941	0.958168	0.867884	0.887677	0.905775	0.804036	0	0	0	0	0	0
An07g05740	#REF!	strong similarity to hypothetical abhydrolase SPAC22H12.03 - Schizosaccharomyces pombe	37.0033	29.2994	30.6349	27.7498	0.791805	0.827899	0.749929	1.04558	0.905822	0.947113	0	0	0	0	0	0
An02g13900	#REF!	similarity to ribonuclease Rnh70 - Saccharomyces cerevisiae	144.549	130.134	123.423	111.847	0.900276	0.853849	0.773765	0.94843	0.906208	0.859475	0	0	0	0	0	0
An08g10030	#REF!	strong similarity to hypothetical MF-7 antigenic protein from patent WO9721817-A1 - Malassezia sp.	239.124	93.5464	101.838	92.2876	0.391204	0.425879	0.385939	1.08864	0.906219	0.986543	-1	-1	-1	0	0	0
An05g01400	#REF!	strong similarity to hypothetical protein encoded by An08g03760 - Aspergillus niger	44.4196	45.7581	43.6286	39.5372	1.03013	0.982191	0.890083	0.95346	0.906223	0.864047	0	0	0	0	0	0
An11g03140	#REF!	hypothetical protein	45.0007	50.128	48.1612	43.648	1.11394	1.07023	0.96994	0.960765	0.90629	0.870732	0	0	0	0	0	0
An12g04660	#REF!	strong similarity to thiamin-phosphate pyrophosphorylase/hydroxyethylthiazole kinase Thi6 - Saccharomyces cerevisiae	248.974	246.716	240.943	218.373	0.990931	0.967745	0.877091	0.976602	0.906324	0.885118	0	0	0	0	0	0
An04g00200	#REF!	strong similarity to hypothetical membrane protein YIL157c - Saccharomyces cerevisiae	446.63	364.379	317.833	288.075	0.81584	0.711625	0.644996	0.87226	0.906371	0.790591	0	0	-1	0	0	0
An04g00570	#REF!	strong similarity to essential nucleolar protein Nop77 - Saccharomyces cerevisiae	117.19	82.8879	66.3878	60.1727	0.707295	0.566498	0.513463	0.800935	0.906382	0.725953	0	-1	-1	0	0	0
An17g00590	#REF!	similarity to integral membrane protein PTH11 - Magnaporthe grisea	148.636	163.841	135.378	122.709	1.1023	0.910803	0.825565	0.826277	0.906415	0.74895	0	0	0	0	0	0
An01g08010	#REF!	strong similarity to iron and manganese transporter Ccc1 - Saccharomyces cerevisiae	40.2011	41.0846	41.5844	37.6943	1.02198	1.03441	0.937645	1.01216	0.906454	0.917481	0	0	0	0	0	0
An12g07720	#REF!	strong similarity to ferric/cupric reductase Fre2 - Saccharomyces cerevisiae	183.049	86.1844	69.0466	62.5884	0.470827	0.377203	0.341921	0.80115	0.906465	0.726215	0	-1	-1	0	0	0
An18g04490	#REF!	similarity to ribosomal protein of the small subunit s19 rpsS - Escherichia coli	189.777	162.635	158.251	143.449	0.856982	0.833879	0.755885	0.973041	0.906469	0.882031	0	0	0	0	0	0
An09g04420	#REF!	questionable ORF	21.0285	22.3235	20.4953	18.5803	1.06158	0.974646	0.88358	0.918106	0.906565	0.832322	0	0	0	0	0	0
An15g03340	#REF!	strong similarity to hypothetical protein NUO-12.3 - Neurospora crassa	914.404	922.116	726.791	658.937	1.00843	0.794824	0.720619	0.788177	0.90664	0.714593	0	0	0	0	0	0
An03g06280	#REF!	weak similarity to integral membrane protein PTH11 from patent WO9913094-A2 - Magnaporthe grisea	47.1881	36.3218	36.9756	33.5246	0.769724	0.78358	0.710446	1.018	0.906667	0.922988	0	0	-1	0	0	0
An07g07710	#REF!	weak similarity to signal peptidase I sip - Streptomyces lividans	79.6311	77.3331	79.7297	72.2957	0.971143	1.00124	0.907883	1.03099	0.906759	0.93486	0	0	0	0	0	0
An02g05540	#REF!	strong similarity to kynurenine/alpha-aminoadipate aminotransferase - Rattus norvegicus	709.11	376.111	326.548	296.125	0.530398	0.460504	0.417601	0.868223	0.906834	0.787334	-1	-1	-1	0	0	0
An04g04170	#REF!	strong similarity to NAD-dependent D-arabinitol dehydrogenase ard - Candida tropicalis	51.7061	48.159	49.4765	44.87	0.931398	0.956879	0.86779	1.02736	0.906896	0.931707	0	0	0	0	0	0
An07g00510	#REF!	similarity to hypothetical lipoprotein SC4A2.13c - Streptomyces coelicolor	19.7838	19.8016	20.2932	18.4053	1.0009	1.02575	0.930321	1.02482	0.906971	0.929485	0	0	0	0	0	0
An13g01800	#REF!	strong similarity to hypothetical protein encoded by An15g07140 - Aspergillus niger	117.316	53.546	54.5766	49.5016	0.456425	0.46521	0.421951	1.01925	0.907011	0.924469	0	0	0	0	0	0
An02g12620	#REF!	strong similarity to copper metallochaperone Cox17 - Saccharomyces cerevisiae [putative sequencing error]	583.745	477.296	495.88	449.776	0.817645	0.849481	0.7705	1.03894	0.907024	0.94234	0	0	0	0	0	0
An02g09070	#REF!	weak similarity to precursor of alpha/beta-gliadin - Triticum aestivum	35.6627	36.3436	37.4077	33.9305	1.01909	1.04893	0.951429	1.02928	0.907047	0.933604	0	0	0	0	0	0
An02g14080	#REF!	strong similarity to asparagine--tRNA ligase ASNS - Thermus aquaticus	1267.41	1208.18	986.733	895.054	0.953266	0.778544	0.706209	0.816712	0.907089	0.74083	0	0	0	0	0	0
An12g09210	#REF!	hypothetical protein	46.6643	51.4858	46.931	42.5777	1.10332	1.00571	0.912425	0.911532	0.907241	0.826979	0	0	0	0	0	0
An07g07120	#REF!	questionable ORF	49.3904	45.9274	50.8615	46.1465	0.929887	1.02979	0.934322	1.10743	0.907297	1.00477	0	0	0	0	0	0
An12g05090	#REF!	similarity to 1-aminocyclopropane-1-carboxylate oxidase GEFE-1 from patent WO9717429-A1 - Pelargonium domesticum	33.6246	32.5586	31.0236	28.1502	0.968298	0.922646	0.837192	0.952853	0.907382	0.864601	0	0	0	0	0	0
An06g01660	#REF!	strong similarity to thioredoxin peroxidase PMP20 - Mus musculus	958.74	404.193	408.564	370.726	0.421588	0.426147	0.38668	1.01081	0.907386	0.917199	-1	-1	-1	0	0	0
An11g01950	#REF!	strong similarity to DNA polymerase V Pol5 - Saccharomyces cerevisiae	268.875	219.983	186.957	169.642	0.818159	0.695328	0.630932	0.84987	0.907387	0.771161	0	-1	-1	0	0	0
An04g10200	#REF!	hypothetical protein	63.1979	67.3722	62.4262	56.6484	1.06605	0.98779	0.896366	0.926587	0.907445	0.840827	0	0	0	0	0	0
An02g04790	#REF!	similarity to hypothetical protein encoded by An01g02260 - Aspergillus niger	25.5253	22.4522	23.492	21.3188	0.879606	0.920339	0.8352	1.04631	0.907492	0.949517	0	0	0	0	0	0
An16g07060	#REF!	hypothetical protein	16.3142	17.2066	17.2989	15.7004	1.05471	1.06036	0.96238	1.00536	0.907599	0.912463	0	0	0	0	0	0
An14g00300	#REF!	strong similarity to 1-acyldihydroxyacetone-phosphate reductase Ayr1 - Saccharomyces cerevisiae	342.463	240.653	257.079	233.329	0.702714	0.750678	0.681325	1.06826	0.907614	0.969563	0	0	0	0	0	0
An15g06030	#REF!	strong similarity to hypothetical protein Ecm4 - Saccharomyces cerevisiae	501.38	388.936	392.856	356.586	0.775729	0.783548	0.711209	1.01008	0.907678	0.916826	0	0	0	0	0	0
An08g04910	#REF!	strong similarity to 22 kD subunit NADH:ubiquinone reductase - Neurospora crassa	760.215	682.607	579.463	525.981	0.897914	0.762236	0.691885	0.848896	0.907704	0.770547	0	0	0	0	0	0
An02g03850	#REF!	similarity to small nuclear ribonucleoprotein G snRPG - Homo sapiens	277.752	237.03	259.266	235.369	0.853386	0.933445	0.847407	1.09381	0.907828	0.992994	0	0	0	0	0	0
An11g05200	#REF!	questionable ORF	83.6519	92.9285	88.8392	80.6516	1.1109	1.06201	0.964134	0.955995	0.907837	0.867888	0	0	0	0	0	0
An02g02900	#REF!	strong similarity to RNA polymerase II-associated factor Paf1 - Saccharomyces cerevisiae	201.651	203.22	193.899	176.045	1.00778	0.961554	0.873015	0.954132	0.907921	0.866276	0	0	0	0	0	0
An12g07460	#REF!	hypothetical protein	20.2388	21.1291	22.3901	20.3285	1.04399	1.1063	1.00443	1.05968	0.907923	0.962111	0	0	0	0	0	0
An08g10640	#REF!	strong similarity to kinesin-like DNA binding protein Xkid - Xenopus laevis	160.345	122.398	137.291	124.659	0.763341	0.856226	0.777445	1.12168	0.90799	1.01848	0	0	0	0	0	0
An02g14210	#REF!	strong similarity to hypothetical agmanitase - Escherichia coli	86.6635	70.4554	71.3866	64.8207	0.812976	0.823722	0.747958	1.01322	0.908022	0.920025	0	0	0	0	0	0
An02g11660	#REF!	strong similarity to hypothetical homolog of prokaryotic 2-hydroxyhepta-2,4-diene-1,7-dioate isomerase SPBC21C3.09c - Schizosaccharomyces pombe	1084.01	759.977	620.465	563.461	0.701078	0.572378	0.519792	0.816425	0.908128	0.741418	0	-1	-1	0	0	0
An08g04790	#REF!	weak similarity to integral membrane protein PTH11 - Magnaporthe grisea	78.3044	73.2886	68.3999	62.1174	0.935945	0.873512	0.793281	0.933295	0.908151	0.847573	0	0	0	0	0	0
An07g10220	#REF!	similarity to hypothetical neurofilament triplet H1 related protein B3E4.50 - Neurospora crassa	266.635	241.406	247.38	224.658	0.905379	0.927784	0.842569	1.02475	0.908152	0.930626	0	0	0	0	0	0
An09g00360	#REF!	similarity to hypothetical protein encoded by An07g04880 - Aspergillus niger	82.3038	84.0084	88.5287	80.401	1.02071	1.07563	0.97688	1.05381	0.908191	0.957058	0	0	0	0	0	0
An14g06530	#REF!	similarity to nucleoporin Nup192 - Saccharomyces cerevisiae	148.808	146.528	139.9	127.059	0.984679	0.940139	0.853843	0.954767	0.908209	0.867128	0	0	0	0	0	0
An12g10710	#REF!	strong similarity to hypothetical protein SPAC869.06c - Schizosaccharomyces pombe	54.6505	48.3119	52.6083	47.78	0.884017	0.962632	0.874284	1.08893	0.908223	0.988991	0	0	0	0	0	0
An11g00090	#REF!	similarity to hypothetical membrane protein pth - Blumeria graminis	50.9127	54.5773	52.1572	47.3714	1.07198	1.02444	0.930445	0.955657	0.908244	0.86797	0	0	0	0	0	0
An11g03790	#REF!	similarity to hypothetical protein SC1C3.21 - Streptomyces coelicolor	20.6796	20.7519	21.8522	19.8503	1.0035	1.0567	0.959898	1.05302	0.908392	0.956553	0	0	0	0	0	0
An11g05090	#REF!	hypothetical protein	35.9145	37.5031	35.3804	32.1396	1.04423	0.985128	0.894891	0.9434	0.908401	0.856985	0	0	0	0	0	0
An18g02990	#REF!	similarity to mitochondrial ribosomal protein Mrp20 - Saccharomyces cerevisiae	440.279	389.477	302.372	274.677	0.884615	0.686775	0.62387	0.776355	0.908406	0.705245	0	-1	-1	0	0	0
An02g03450	#REF!	weak similarity to hypothetical protein AAA72367.1 - Homo sapiens	40.2949	32.6249	34.4617	31.3072	0.809655	0.855239	0.776953	1.0563	0.908463	0.95961	0	0	0	0	0	0
An06g00320	#REF!	strong similarity to EST an_0358 - Aspergillus niger	892.451	496.587	903.91	821.174	0.556431	1.01284	0.920134	1.82024	0.908469	1.65364	0	0	0	0	0	0
An02g00160	#REF!	strong similarity to appressorium differentiation protein pth11 - Magnaporthe grisea	68.7335	65.662	64.5578	58.6501	0.955314	0.939248	0.853297	0.983183	0.90849	0.893211	0	0	0	0	0	0
An06g01730	#REF!	strong similarity to mtRNA splice defect-suppressing mitochondrial carrier Mrs3 - Saccharomyces cerevisiae	759.239	583.143	472.79	429.53	0.768062	0.622716	0.565737	0.810763	0.908499	0.736577	0	-1	-1	0	0	0
An02g13770	#REF!	strong similarity to hypothetical protein BAC67939.1 - Streptomyces avermitilis	142.527	135.11	133.019	120.848	0.947956	0.933285	0.847891	0.984523	0.908502	0.894441	0	0	0	0	0	0
An07g05290	#REF!	similarity to hypothetical mitochondrial ribosomal protein - Schizosaccharomyces pombe	523.843	443.319	345.586	313.978	0.846282	0.659712	0.599375	0.779541	0.908541	0.708245	0	-1	-1	0	0	0
An11g06820	#REF!	strong similarity to salt tolerance protein Met22 - Saccharomyces cerevisiae	1013.03	886.718	743.954	676.015	0.875313	0.734385	0.667319	0.838997	0.908677	0.762378	0	0	-1	0	0	0
An02g11170	#REF!	similarity to hypothetical protein PA2706 - Pseudomonas aeruginosa	46.4176	48.4013	53.0973	48.2508	1.04274	1.1439	1.03949	1.09702	0.908724	0.99689	0	0	0	0	0	0
An09g06310	#REF!	similarity to hypothetical protein YPR143w - Saccharomyces cerevisiae	65.3467	44.2512	40.9408	37.2051	0.677175	0.626516	0.569349	0.92519	0.908754	0.84077	-1	-1	-1	0	0	0
An11g00750	#REF!	similarity to tRNA-splicing endonuclease subunit Sen54 - Saccharomyces cerevisiae	48.4114	46.4888	41.4533	37.6718	0.960286	0.856271	0.778158	0.891684	0.908776	0.81034	0	0	0	0	0	0
An18g03850	#REF!	hypothetical protein	57.9674	54.25	54.7944	49.8018	0.935872	0.945263	0.859135	1.01003	0.908884	0.918005	0	0	0	0	0	0
An04g08410	#REF!	strong similarity to benzoate 4-monooxygenase cytochrome P450 53 bphA - Aspergillus niger	30.0958	29.726	28.3337	25.7528	0.987712	0.941451	0.855694	0.953164	0.90891	0.86634	0	0	0	0	0	0
An08g09880	#REF!	weak similarity to hydrophobin CoH1 - Coprinus cinereus	17.9064	17.763	16.9308	15.3896	0.991996	0.945519	0.859446	0.953149	0.908968	0.866381	0	0	0	0	0	0
An02g07200	#REF!	hypothetical protein	27.98	26.5864	30.0824	27.3461	0.950193	1.07514	0.977344	1.13149	0.909041	1.02857	0	0	0	0	0	0
An08g04380	#REF!	similarity to mitochondrial ribosomal protein of the small subunit Mrp17 - Saccharomyces cerevisiae	484.076	402.58	405.205	368.363	0.831646	0.837069	0.76096	1.00652	0.909078	0.915005	0	0	0	0	0	0
An13g01590	#REF!	strong similarity to cyanamide hydratase - Myrothecium verrucaria	26.5673	26.2098	28.4797	25.8926	0.986545	1.07198	0.974606	1.0866	0.909161	0.987898	0	0	0	0	0	0
An01g12630	#REF!	strong similarity to hypothetical protein BAB27240.1 - Mus musculus	124.035	112.516	121.329	110.33	0.907129	0.978185	0.889503	1.07833	0.90934	0.980569	0	0	0	0	0	0
An06g02670	#REF!	strong similarity to cytochrome P450 monooxygenase TRI11 - Fusarium sporotrichioides	31.1871	33.1419	31.4608	28.6087	1.06268	1.00878	0.917324	0.949276	0.909342	0.863217	0	0	0	0	0	0
An01g01800	#REF!	hypothetical protein	31.9443	35.7129	33.5114	30.4793	1.11798	1.04906	0.954139	0.938354	0.909522	0.853453	0	0	0	0	0	0
An04g03290	#REF!	strong similarity to long-chain acyl-CoA dehydrogenase - Rattus norvegicus	99.3329	79.8952	78.9734	71.8286	0.804317	0.795037	0.72311	0.988462	0.909529	0.899035	0	0	0	0	0	0
An11g07140	#REF!	weak similarity to hypothetical protein encoded by An12g03730 - Aspergillus niger	29.7138	27.1595	29.4883	26.8204	0.914039	0.992411	0.902626	1.08574	0.909529	0.987514	0	0	0	0	0	0
An01g13600	#REF!	strong similarity to mitochondrial phosphate transport protein Mir1 - Saccharomyces cerevisiae	4999.06	4284.42	3879.86	3528.95	0.857045	0.776119	0.705923	0.905576	0.909555	0.823671	0	0	-1	0	0	0
An03g05510	#REF!	hypothetical protein	34.5008	35.2455	33.8834	30.8216	1.02159	0.982105	0.893359	0.961354	0.909637	0.874483	0	0	0	0	0	0
An02g05880	#REF!	strong similarity to 29.9 kD subunit of NADH:ubiquinone reductase - Neurospora crassa	1696.9	1363.11	1236.64	1124.9	0.803294	0.728762	0.662916	0.907218	0.909647	0.825247	0	-1	-1	0	0	0
An11g06670	#REF!	strong similarity to alpha subunit of assimilatory sulfite reductase Met10 - Saccharomyces cerevisiae	663.092	435.649	330.347	300.512	0.656996	0.498192	0.453198	0.758287	0.909685	0.689802	0	-1	-1	0	0	0
An01g03520	#REF!	similarity to nitrogen permease regulator Npr2 - Saccharomyces cerevisiae	36.8909	32.6483	35.6839	32.4621	0.884994	0.967281	0.879948	1.09298	0.909713	0.994298	0	0	0	0	0	0
An11g08470	#REF!	weak similarity to transcription activator Cha4 - Saccharomyces cerevisiae	31.8096	32.1573	33.0076	30.0277	1.01093	1.03766	0.943982	1.02644	0.90972	0.933774	0	0	0	0	0	0
An13g00660	#REF!	similarity to L-fucose dehydrogenase FDH - Pseudomonas sp.	204.906	162.357	179.417	163.221	0.79235	0.875606	0.796566	1.10507	0.909731	1.00532	0	0	0	0	0	0
An10g00970	#REF!	strong similarity to hypothetical protein encoded by An03g01670 - Aspergillus niger	53.667	48.7573	50.9139	46.319	0.908517	0.948701	0.863082	1.04423	0.909752	0.94999	0	0	0	0	0	0
An13g03280	#REF!	similarity to hypothetical protein encoded by An13g03270 - Aspergillus niger	33.9796	35.1166	31.6227	28.7701	1.03346	0.93064	0.846688	0.900507	0.909792	0.819274	0	0	0	0	0	0
An16g01540	#REF!	strong similarity to hypothetical membrane protein YMR266w - Saccharomyces cerevisiae	105.957	108.699	101.428	92.2791	1.02588	0.957257	0.87091	0.933109	0.909797	0.84894	0	0	0	0	0	0
An08g01570	#REF!	hypothetical protein	61.7107	55.1788	57.6568	52.4673	0.894152	0.934307	0.850213	1.04491	0.909993	0.950859	0	0	0	0	0	0
An01g02150	#REF!	strong similarity to transcription regulator of arginine catabolism arcA - Aspergillus nidulans	102.77	90.7001	106.939	97.3157	0.882555	1.04057	0.946928	1.17904	0.910013	1.07294	0	0	0	0	0	0
An12g04240	#REF!	hypothetical protein	39.7564	38.5698	35.8867	32.6583	0.970153	0.902664	0.821459	0.930435	0.910039	0.846732	0	0	0	0	0	0
An14g05870	#REF!	similarity to integral membrane protein PTH11 - Magnaporthe grisea	30.8662	33.367	34.3399	31.2517	1.08102	1.11254	1.01249	1.02916	0.910069	0.936605	0	0	0	0	0	0
An18g05820	#REF!	strong similarity to hypothetical protein SPAC24C9.05c - Schizosaccharomyces pombe	621.823	713.265	707.331	643.739	1.14705	1.13751	1.03524	0.99168	0.910096	0.902524	0	0	0	0	0	0
An02g14600	#REF!	strong similarity to NADH:ubiquinone reductase intermediate-associated protein CIA84 - Neurospora crassa	144.612	140.949	129.028	117.429	0.97467	0.89223	0.812024	0.915418	0.910105	0.833127	0	0	0	0	0	0
An07g10270	#REF!	strong similarity to cellular nucleic acid binding protein byr3p - Schizosaccharomyces pombe	2649.92	1457.57	1342.62	1221.95	0.550043	0.506664	0.461127	0.921136	0.910123	0.838348	-1	-1	-1	0	0	0
An10g00120	#REF!	similarity to 2,3-dihydroxybenzoic acid decarboxylase from patent WO9909048-A1 - Aspergillus niger	31.394	33.8577	32.6026	29.6731	1.07848	1.0385	0.945185	0.962931	0.910145	0.876407	0	0	0	0	0	0
An12g06380	#REF!	similarity to fibroin heavy chain Fib-H - Bombyx mori	38.5216	42.7123	42.5641	38.7401	1.10879	1.10494	1.00567	0.996531	0.910159	0.907001	0	0	0	0	0	0
An02g10800	#REF!	strong similarity to hypothetical zinc-finger protein SPBC3B9.05 - Schizosaccharomyces pombe	294.674	284.954	343.573	312.724	0.967014	1.16594	1.06125	1.20571	0.910211	1.09746	0	0	0	0	0	0
An09g04410	#REF!	hypothetical protein	24.9103	24.4546	26.6934	24.2977	0.981706	1.07158	0.97541	1.09155	0.910252	0.993586	0	0	0	0	0	0
An04g03110	#REF!	strong similarity to mitochondrial aspartate--tRNA ligase Msd1 - Saccharomyces cerevisiae	101.383	100.4	85.3189	77.6662	0.9903	0.841549	0.766067	0.849793	0.910305	0.773571	0	0	0	0	0	0
An06g01630	#REF!	strong similarity to hypothetical protein KIAA1134 - Homo sapiens	59.7294	121.108	106.435	96.8907	2.02762	1.78195	1.62216	0.878839	0.91033	0.800033	1	1	1	0	0	0
An01g02330	#REF!	similarity to pyoverdine biosynthesis protein PvcA - Pseudomonas aeruginosa	56.2188	58.4929	54.2034	49.3475	1.04045	0.964152	0.877777	0.926668	0.910413	0.843651	0	0	0	0	0	0
An15g01640	#REF!	weak similarity to kinesin light chain KLC - Plectonema boryanum	80.4692	87.5876	84.7759	77.1847	1.08846	1.05352	0.959183	0.967898	0.910456	0.881229	0	0	0	0	0	0
An18g04560	#REF!	similarity to peptidoglycan GlcNAc deacetylase PgdA - Streptococcus pneumoniae	46.2393	50.2098	48.307	43.9837	1.08587	1.04472	0.95122	0.962103	0.910503	0.875998	0	0	0	0	0	0
An12g04350	#REF!	similarity to lipase LipP - Pseudomonas sp.	21.6588	23.5151	22.3942	20.391	1.0857	1.03395	0.941466	0.952334	0.91055	0.867148	0	0	0	0	0	0
An09g00790	#REF!	similarity to acetyl xylan esterase precursor axe1 - Trichoderma reesei	29.5684	31.0213	29.8717	27.2021	1.04914	1.01026	0.919973	0.96294	0.910633	0.876884	0	0	0	0	0	0
An11g03490	#REF!	strong similarity to hypothetical oxidoreductase actVB-orf11 - Streptomyces coelicolor	2464.47	2329.64	2158.36	1965.48	0.945289	0.875791	0.797524	0.92648	0.910633	0.843683	0	0	0	0	0	0
An09g02660	#REF!	hypothetical protein	27.8854	30.0825	29.9253	27.2516	1.07879	1.07315	0.977271	0.994771	0.910656	0.905894	0	0	0	0	0	0
An15g00680	#REF!	strong similarity to RNA-binding protein Loc1 - Saccharomyces cerevisiae	169.441	137.649	124.309	113.205	0.812372	0.733644	0.668108	0.903088	0.910671	0.822416	0	0	0	0	0	0
An07g08320	#REF!	strong similarity to 3-5 exoribonuclease Ski6 - Saccharomyces cerevisiae	246.138	193.063	187.923	171.143	0.784368	0.763484	0.695314	0.973374	0.910711	0.886463	0	0	0	0	0	0
An01g13180	#REF!	weak similarity to serine-threonine kinase STK9 - Homo sapiens	34.6477	33.4841	33.5566	30.5655	0.966417	0.968508	0.882181	1.00216	0.910866	0.912836	0	0	0	0	0	0
An07g06560	#REF!	strong similarity to mitochondrial ATP synthase chain j - Schizosaccharomyces pombe	6806.31	5104.62	5263.36	4794.68	0.749983	0.773306	0.704446	1.0311	0.910954	0.939282	0	0	0	0	0	0
An18g05830	#REF!	strong similarity to protein secretion enhancer Pse-1 - Saccharomyces cerevisiae	216.178	177.056	146.411	133.386	0.819029	0.677272	0.617021	0.826921	0.911039	0.753357	0	0	0	0	0	0
An16g03170	#REF!	hypothetical protein	41.0119	35.1299	35.6005	32.4354	0.856576	0.868051	0.790878	1.0134	0.911096	0.923301	0	0	0	0	0	0
An09g00700	#REF!	similarity to X-Pro dipeptidase pepQ - Lactobacillus lactis	29.292	26.403	26.7538	24.3763	0.901373	0.913349	0.832183	1.01329	0.911134	0.923239	0	0	0	0	0	0
An18g02260	#REF!	hypothetical protein	29.7691	29.6715	27.8358	25.3657	0.996722	0.935057	0.852082	0.938132	0.911262	0.854884	0	0	0	0	0	0
An04g04870	#REF!	strong similarity to superoxide dismutase Sod2 - Saccharomyces cerevisiae	1197.01	813.901	771.275	702.84	0.679945	0.644334	0.587163	0.947628	0.91127	0.863545	-1	-1	-1	0	0	0
An09g03270	#REF!	strong similarity to hypothetical molasses resistency protein Rtm1 - Saccharomyces cerevisiae	38.2723	42.4652	39.4757	35.9748	1.10955	1.03144	0.93997	0.929602	0.911315	0.84716	0	0	0	0	0	0
An18g05680	#REF!	strong similarity to 9.6 kD subunit of NADH:ubiquinone reductase ACP - Neurospora crassa	1634.68	1243.21	973.105	886.878	0.760519	0.595286	0.542538	0.782737	0.91139	0.713378	0	-1	-1	0	0	0
An02g11030	#REF!	strong similarity to ACC synthase acs - Penicillium citrinum	25.8057	26.114	27.772	25.3123	1.01195	1.0762	0.980881	1.06349	0.911432	0.969302	0	0	0	0	0	0
An01g13910	#REF!	similarity to fatty acid elongation protein Elo1 - Saccharomyces cerevisiae	29.5966	30.1054	30.9209	28.1868	1.01719	1.04474	0.952367	1.02709	0.911579	0.936271	0	0	0	0	0	0
An16g05920	#REF!	weak similarity to integral membrane protein PTH11 from patent WO9913094-A2 - Magnaporthe grisea	227.573	35.8903	42.2524	38.522	0.157709	0.185665	0.169274	1.17726	0.911713	1.07332	-1	-1	-1	0	0	0
An01g00120	#REF!	similarity to mitochondrial respiratory function protein Mrf1 - Saccharomyces cerevisiae	390.059	260.989	252.837	230.515	0.669102	0.648202	0.590976	0.968764	0.911716	0.883237	-1	-1	-1	0	0	0
An02g02980	#REF!	strong similarity to protein influencing Itr1 expression Die2 - Saccharomyces cerevisiae	243.613	684.178	652.221	594.647	2.80846	2.67728	2.44094	0.953291	0.911726	0.869141	1	1	1	0	0	0
An16g00220	#REF!	hypothetical protein	681.026	410.288	365.031	332.811	0.602455	0.536001	0.48869	0.889695	0.911733	0.811164	0	-1	-1	0	0	0
An03g05010	#REF!	strong similarity to cell wall biosynthesis protein MNN9 - Candida albicans	367.667	438.267	555.204	506.208	1.19202	1.51008	1.37681	1.26682	0.911751	1.15502	0	1	0	0	0	0
An16g00680	#REF!	strong similarity to molasses resistency protein Rtm1 - Saccharomyces cerevisiae	41.1401	43.5115	47.0182	42.8697	1.05764	1.14288	1.04204	1.08059	0.911768	0.985249	0	0	0	0	0	0
An16g05090	#REF!	strong similarity to endonuclease SceI 75 kDa subunit Ens1 - Saccharomyces cerevisiae	2215.2	1518.45	1074.15	979.406	0.685469	0.4849	0.442129	0.707399	0.911795	0.645003	0	-1	-1	0	0	0
An02g06040	#REF!	strong similarity to mitochondrial ribosomal protein of the large subunit L23 - Kluyveromyces lactis	664.757	589.583	588.453	536.554	0.886915	0.885215	0.807143	0.998084	0.911804	0.910057	0	0	0	0	0	0
An15g01780	#REF!	strong similarity to 2-methylcitrate dehydratase PrpD - Salmonella typhimurium	1252.52	711.164	655.97	598.124	0.567788	0.523722	0.477538	0.922389	0.911816	0.841049	-1	-1	-1	0	0	0
An11g05990	#REF!	hypothetical protein	116.016	75.7463	86.206	78.6099	0.652896	0.743053	0.677579	1.13809	0.911885	1.03781	0	0	0	0	0	0
An17g00610	#REF!	hypothetical protein	28.1069	28.0977	27.7586	25.3128	0.999674	0.987609	0.900593	0.987931	0.911892	0.900886	0	0	0	0	0	0
An11g07970	#REF!	strong similarity to hypothetical protein SPBC16H5.12c - Schizosaccharomyces pombe	168.79	215.689	171.599	156.48	1.27785	1.01664	0.927068	0.795585	0.911892	0.725488	0	0	0	0	0	0
An12g10270	#REF!	similarity to 1-aminocyclopropane-1-carboxylate synthase ACS1 - Arabidopsis thaliana	40.3245	43.2534	42.0943	38.3859	1.07263	1.04389	0.951926	0.973202	0.911902	0.887465	0	0	0	0	0	0
An12g10060	#REF!	strong similarity to breast tumour-associated protein 77 from patent DE19813839-A1 - Homo sapiens	71.4798	55.543	59.532	54.288	0.777044	0.83285	0.759487	1.07182	0.911914	0.977405	0	0	0	0	0	0
An10g00190	#REF!	similarity to carbohydrate oxidase CHO from patent WO9931990-A1 - Microdochium nivale	41.2095	37.6341	38.0388	34.6904	0.913239	0.923059	0.841805	1.01075	0.911972	0.921779	0	0	0	0	0	0
An06g01820	#REF!	similarity to hypothetical ribosomal protein B13I18.70 - Neurospora crassa	274.362	233.161	198.806	181.307	0.849827	0.724612	0.660832	0.852658	0.911981	0.777607	0	0	-1	0	0	0
An07g06530	#REF!	strong similarity to multicopy suppressor Sur7 - Saccharomyces cerevisiae	43.1054	39.9135	38.498	35.11	0.925951	0.893114	0.814515	0.964537	0.911994	0.879652	0	0	0	0	0	0
An11g10760	#REF!	strong similarity to RNA-binding protein rnp24p - Schizosaccharomyces pombe	83.9987	59.8156	54.0487	49.2924	0.712101	0.643447	0.586824	0.903589	0.912	0.824073	0	-1	-1	0	0	0
An15g07640	#REF!	hypothetical protein	25.3972	26.8083	24.5995	22.4353	1.05556	0.968593	0.883376	0.917611	0.91202	0.836879	0	0	0	0	0	0
An14g07420	#REF!	strong similarity to chitinase chiC - Aspergillus nidulans [truncated ORF] [putative sequencing error]	29.463	27.8328	30.4381	27.7604	0.94467	1.0331	0.942211	1.09361	0.912027	0.997397	0	0	0	0	0	0
An14g06170	#REF!	similarity to hypothetical protein AAK62875.1 - Microscilla sp.	53.544	54.0929	54.1438	49.3842	1.01025	1.0112	0.92231	1.00094	0.912094	0.912952	0	0	0	0	0	0
An11g04630	#REF!	similarity to nuclear pore complex Nup214 - Homo sapiens	176.005	189.96	150.595	137.366	1.07929	0.855634	0.780468	0.792774	0.912152	0.72313	0	0	0	0	0	0
An02g11640	#REF!	questionable ORF	28.2388	28.7575	28.9211	26.3812	1.01837	1.02416	0.934218	1.00569	0.912177	0.917366	0	0	0	0	0	0
An09g05590	#REF!	weak similarity to zinc binuclear cluster protein sequence #108 from patent WO200224865-A2 - Unclassified organism	37.2633	29.2826	30.1138	27.4739	0.78583	0.808135	0.737291	1.02838	0.912336	0.938233	0	0	0	0	0	0
An12g05600	#REF!	similarity to heterokaryon incompatibility protein het-6 - Neurospora crassa	78.9132	73.8981	74.9753	68.4043	0.936448	0.950099	0.86683	1.01458	0.912357	0.925658	0	0	0	0	0	0
An10g00270	#REF!	hypothetical protein	25.3093	26.1245	26.9355	24.5751	1.03221	1.06425	0.970992	1.03105	0.912369	0.940694	0	0	0	0	0	0
An18g04830	#REF!	questionable ORF	23.7415	26.1391	25.9754	23.6994	1.10098	1.09409	0.998224	0.99374	0.912377	0.906665	0	0	0	0	0	0
An02g08640	#REF!	weak similarity to hypothetical membrane protein YMR317w - Saccharomyces cerevisiae	59.0999	48.2963	42.3863	38.6753	0.817197	0.717197	0.654405	0.877631	0.912448	0.800793	0	0	0	0	0	0
An11g00780	#REF!	strong similarity to hypothetical protein B2A19.160 - Neurospora crassa	51.6216	57.2554	54.0189	49.2901	1.10914	1.04644	0.954835	0.943473	0.912459	0.860881	0	0	0	0	0	0
An07g06990	#REF!	strong similarity to hypothetical protein SPCC594.04c - Schizosaccharomyces pombe	188.472	346.923	409.861	373.989	1.84071	2.17465	1.98432	1.18142	0.912478	1.07802	1	1	1	0	0	0
An16g04120	#REF!	similarity to hypothetical protein SPBC32F12.08c - Schizosaccharomyces pombe	55.2296	56.5315	63.057	57.5397	1.02357	1.14172	1.04183	1.11543	0.912502	1.01783	0	0	0	0	0	0
An02g10500	#REF!	hypothetical protein	19.5187	19.2477	18.7548	17.1138	0.986115	0.960859	0.876787	0.974389	0.912503	0.889133	0	0	0	0	0	0
An16g07300	#REF!	strong similarity to polypeptide SEQ ID NO:5295 from patent WO200171042-A2 - Drosophila melanogaster	84.5215	76.8634	64.358	58.7353	0.909394	0.761439	0.694915	0.837304	0.912634	0.764152	0	0	-1	0	0	0
An01g14690	#REF!	strong similarity to fluconazole resistance protein FLU1 - Candida albicans	54.6586	42.927	38.0956	34.7702	0.785367	0.696973	0.636134	0.887449	0.912709	0.809983	0	0	0	0	0	0
An06g00480	#REF!	weak similarity to aflatoxin aldehyde reductase AFAR - Homo sapiens	69.8622	66.9412	65.9878	60.2303	0.95819	0.944542	0.86213	0.985757	0.912749	0.899749	0	0	0	0	0	0
An14g07200	#REF!	strong similarity to catalase C catC - Aspergillus nidulans	43.6309	72.4619	69.3898	63.3363	1.66079	1.59038	1.45164	0.957604	0.912761	0.874063	0	0	0	0	0	0
An01g00610	#REF!	strong similarity to hypothetical protein BAC69773.1 - Streptomyces avermitilis	36.5911	39.5598	35.8154	32.6914	1.08113	0.978801	0.893427	0.905347	0.912776	0.826379	0	0	0	0	0	0
An15g05690	#REF!	strong similarity to hypothetical conserved protein SPBC2D10.03c - Schizosaccharomyces pombe	726.338	418.012	464.613	424.095	0.575507	0.639665	0.583881	1.11148	0.912793	1.01455	-1	-1	-1	0	0	0
An18g05460	#REF!	hypothetical protein	27.291	28.4537	29.5995	27.0201	1.04261	1.08459	0.990075	1.04027	0.912857	0.949616	0	0	0	0	0	0
An09g04370	#REF!	similarity to hypothetical protein Rv0276 - Mycobacterium tuberculosis	25.3671	24.2514	24.0232	21.9302	0.956017	0.947019	0.864512	0.990588	0.912877	0.904285	0	0	0	0	0	0
An11g09750	#REF!	weak similarity to neurofilament protein NF-220 - Loligo pealei	36.7599	36.7442	36.2056	33.0529	0.999573	0.984922	0.899158	0.985343	0.912923	0.899542	0	0	0	0	0	0
An13g03850	#REF!	hypothetical protein	21.0807	22.5113	21.2622	19.4107	1.06786	1.00861	0.92078	0.944509	0.912923	0.862264	0	0	0	0	0	0
An12g03250	#REF!	similarity to immunogenic protein #5097 from patent WO200181581-A2 - Propionibacterium acnes	25.3914	27.1739	25.6412	23.4086	1.0702	1.00984	0.92191	0.943599	0.912927	0.861437	0	0	0	0	0	0
An04g02120	#REF!	strong similarity to cytoplasmic ribosomal protein of the large subunit L16 - Saccharomyces cerevisiae	9847.63	9680.47	9570.59	8738.39	0.983025	0.971867	0.88736	0.988649	0.913046	0.902683	0	0	0	0	0	0
An16g09260	#REF!	strong similarity to dnaK-type molecular chaperone Ssb2 - Saccharomyces cerevisiae	8651.73	7057.44	5948.97	5431.78	0.815727	0.687605	0.627826	0.842936	0.913062	0.769653	0	0	-1	0	0	0
An11g05190	#REF!	weak similarity to glutamine-hydrolyzing GMP synthase guaA - Escherichia coli	18.4961	18.0311	19.5423	17.8441	0.974859	1.05656	0.96475	1.08381	0.913105	0.989631	0	0	0	0	0	0
An12g02200	#REF!	strong similarity to heat shock protein Hsp30 - Saccharomyces cerevisiae	1240.05	911.839	798.745	729.346	0.735322	0.644121	0.588156	0.875972	0.913114	0.799862	0	-1	-1	0	0	0
An12g00130	#REF!	strong similarity to mRNA processing protein of cytochrome c oxidase Mss51 - Saccharomyces cerevisiae	873.768	911.136	767.236	700.582	1.04277	0.878077	0.801794	0.842065	0.913125	0.768911	0	0	0	0	0	0
An04g05190	#REF!	weak similarity to pancreatic islet homeobox gene Nkx6.1 - Homo sapiens	51.0889	59.8933	58.4574	53.3814	1.17234	1.14423	1.04487	0.976025	0.913167	0.891274	0	0	0	0	0	0
An09g02860	#REF!	weak similarity to DNA topoisomerase top1 - Cricetulus griseus	44.6253	35.5753	35.3158	32.2494	0.7972	0.791387	0.722671	0.992707	0.91317	0.906511	0	0	0	0	0	0
An16g08600	#REF!	hypothetical protein	23.1723	22.0336	22.0291	20.1188	0.95086	0.950666	0.868224	0.999796	0.91328	0.913094	0	0	0	0	0	0
An05g00440	#REF!	strong similarity to human transmembrane protein from patent WO200056891-A2 - Homo sapiens	115.328	148.518	181.055	165.362	1.28779	1.56992	1.43384	1.21908	0.913322	1.11341	0	0	0	0	0	0
An18g00630	#REF!	hypothetical protein	335.619	128.36	155.747	142.259	0.382458	0.464057	0.42387	1.21335	0.9134	1.10828	-1	-1	-1	0	0	0
An15g04010	#REF!	strong similarity to hypothetical protein encoded by An14g06160 - Aspergillus niger	26.3388	26.5121	25.0363	22.8685	1.00658	0.950547	0.868241	0.944336	0.913412	0.862568	0	0	0	0	0	0
NE		NE	17.1845	18.0044	16.8355	15.3779	1.04771	0.979691	0.894873	0.935075	0.913423	0.854119	0	0	0	0	0	0
An11g00120	#REF!	similarity to glucose permease Rgt2 - Saccharomyces cerevisiae	54.2118	49.0928	53.1389	48.541	0.905574	0.980208	0.895394	1.08242	0.913474	0.988759	0	0	0	0	0	0
An08g02870	#REF!	strong similarity to CCAAT-binding transcription factor CBF - Homo sapiens	239.322	182.486	147.241	134.502	0.762512	0.615244	0.562013	0.806864	0.91348	0.737054	0	-1	-1	0	0	0
An03g04990	#REF!	similarity to hypothetical protein YER002w - Saccharomyces cerevisiae	107.253	88.0661	85.4398	78.0531	0.821107	0.796621	0.727749	0.970179	0.913545	0.886302	0	0	0	0	0	0
An02g10050	#REF!	similarity to transcription activator thi1p - Schizosaccharomyces pombe	31.7133	25.6459	31.6179	28.8876	0.80868	0.99699	0.910898	1.23286	0.913648	1.1264	0	0	0	0	0	0
An17g01710	#REF!	similarity to multidrug resistance protein Qdr1 - Saccharomyces cerevisiae	43.1582	43.6239	41.1534	37.6005	1.01079	0.953549	0.871224	0.94337	0.913665	0.861924	0	0	0	0	0	0
An14g03130	#REF!	hypothetical protein	22.1483	21.9416	21.5766	19.7152	0.990665	0.974188	0.890145	0.983368	0.91373	0.898533	0	0	0	0	0	0
An11g04000	#REF!	strong similarity to Werner helicase interacting protein WHIP - Mus musculus	26.5825	27.8771	26.2955	24.0281	1.0487	0.989206	0.90391	0.943265	0.913773	0.86193	0	0	0	0	0	0
An08g02660	#REF!	hypothetical protein	42.8755	46.221	45.7424	41.8045	1.07803	1.06687	0.975021	0.989644	0.913911	0.904447	0	0	0	0	0	0
An08g05510	#REF!	similarity to EST r4b11a1.f1 - Aspergillus nidulans	253.495	242.825	260.519	238.094	0.95791	1.02771	0.939243	1.07287	0.91392	0.980513	0	0	0	0	0	0
An11g01840	#REF!	strong similarity to hypothetical protein SPAC1F3.09 - Schizosaccharomyces pombe	36.3017	35.5438	32.4244	29.6348	0.979121	0.89319	0.816346	0.912237	0.913967	0.833754	0	0	0	0	0	0
An18g01640	#REF!	strong similarity to trehalose synthase TSase - Grifola frondosa	31.6279	34.4621	33.6161	30.7261	1.08961	1.06286	0.971488	0.97545	0.914029	0.89159	0	0	0	0	0	0
An07g01940	#REF!	similarity to hypothetical amine transporter SPCC18.02 - Schizosaccharomyces pombe [putative frameshift]	87.9621	78.8852	84.4123	77.1645	0.89681	0.959644	0.877247	1.07006	0.914137	0.978186	0	0	0	0	0	0
An11g07990	#REF!	hypothetical protein	34.9651	35.565	34.7555	31.772	1.01716	0.994006	0.908678	0.97724	0.914158	0.893351	0	0	0	0	0	0
An19g00170	#REF!	similarity to low density lipoprotein receptor related protein LRP5 from patent WO9846743-A1 - Homo sapiens	24.0014	22.8588	24.8314	22.7001	0.952393	1.03458	0.945781	1.0863	0.914167	0.993058	0	0	0	0	0	0
An07g01110	#REF!	similarity to hyaluronan synthase 3 Has3 - Mus musculus	22.3102	23.9144	24.0045	21.9467	1.07191	1.07595	0.98371	1.00377	0.914275	0.91772	0	0	0	0	0	0
An15g02420	#REF!	similarity to eukaryotic translation initiation factor eIF2B subunit 3 - Homo sapiens	106.544	96.2388	78.0975	71.4054	0.90328	0.733008	0.670198	0.811496	0.914311	0.74196	0	0	0	0	0	0
An08g01560	#REF!	similarity to hypothetical protein SPBC543.04 - Schizosaccharomyces pombe	166.426	153.999	173.82	158.932	0.925329	1.04443	0.954973	1.12871	0.914349	1.03204	0	0	0	0	0	0
An11g09120	#REF!	strong similarity to cytoplasmic ribosomal protein of the large subunit L26 - Saccharomyces cerevisiae	7369.57	6680.58	6001.66	5487.68	0.906509	0.814384	0.74464	0.898375	0.91436	0.821437	0	0	0	0	0	0
An01g09600	#REF!	hypothetical protein	30.2912	33.0419	30.8467	28.2089	1.09081	1.01834	0.931257	0.933564	0.914488	0.853733	0	0	0	0	0	0
An02g03400	#REF!	strong similarity to proteasome 20S subunit Pup2 - Saccharomyces cerevisiae	1250.32	1214.48	1349.33	1233.99	0.97134	1.07919	0.98694	1.11103	0.91452	1.01606	0	0	0	0	0	0
An03g00670	#REF!	similarity to D-nopaline dehydrogenase nos - Agrobacterium tumefaciens	34.5386	31.4979	31.1417	28.48	0.911962	0.901649	0.824583	0.988691	0.914528	0.904186	0	0	0	0	0	0
An06g02420	#REF!	strong similarity to beta-fructofuranosidase precursor suc1 - Aspergillus niger	29.9191	28.9634	27.5884	25.2317	0.968056	0.9221	0.843332	0.952527	0.914578	0.87116	0	0	0	0	0	0
An04g05900	#REF!	strong similarity to reverse transcriptase pol - Volvox carteri	22.454	24.0021	23.216	21.2338	1.06895	1.03394	0.945657	0.967248	0.914619	0.884663	0	0	0	0	0	0
An11g08550	#REF!	similarity to hypothetical transcription factor SPAPB1A11.04c - Schizosaccharomyces pombe	76.9281	76.598	77.2495	70.6632	0.995709	1.00418	0.918562	1.00851	0.91474	0.92252	0	0	0	0	0	0
An03g00420	#REF!	similarity to hypothetical integral membrane protein pth11 like hypothetical protein CAC28570.2 - Neurospora crassa	44.1042	39.4165	41.1865	37.676	0.893713	0.933843	0.854249	1.0449	0.914767	0.955843	0	0	0	0	0	0
An09g02760	#REF!	hypothetical protein	44.5409	45.3487	47.7858	43.7136	1.01814	1.07285	0.981425	1.05374	0.914782	0.963944	0	0	0	0	0	0
An18g04790	#REF!	strong similarity to thioltransferase glutaredoxin - Oryza sativa	1632.01	1148.62	1205.81	1103.07	0.70381	0.738848	0.675899	1.04978	0.9148	0.960343	0	0	-1	0	0	0
An01g12500	#REF!	strong similarity to acetamidase amdS - Aspergillus oryzae	66.4147	57.2526	63.9904	58.5421	0.862048	0.963498	0.881464	1.11768	0.914859	1.02252	0	0	0	0	0	0
An01g13960	#REF!	weak similarity to nucleolin DNCHNL - Gallus gallus	175	178.896	181.336	165.902	1.02226	1.03621	0.948013	1.01364	0.914886	0.927366	0	0	0	0	0	0
An12g06580	#REF!	similarity to transcription regulator amdR - Aspergillus oryzae	31.267	31.6914	29.5566	27.042	1.01358	0.945299	0.864876	0.932638	0.914923	0.853292	0	0	0	0	0	0
An08g05500	#REF!	strong similarity to mitochondrial ribosomal protein of the large subunit Yml3 - Saccharomyces cerevisiae	1145.74	944.372	725.362	663.685	0.824248	0.633096	0.579265	0.768089	0.914971	0.702779	0	-1	-1	0	0	0
An12g02490	#REF!	weak similarity to aflatoxin biosynthesis regulator aflR - Aspergillus flavus	34.9666	25.3633	30.1411	27.5783	0.725358	0.861995	0.788703	1.18837	0.914973	1.08733	0	0	0	0	0	0
An06g01980	#REF!	strong similarity to tetrahydroxynaphthalene reductase - Pyricularia grisea	45.2017	42.3207	45.7413	41.8521	0.936264	1.01194	0.925897	1.08083	0.914974	0.988928	0	0	0	0	0	0
An01g06380	#REF!	weak similarity to serotonin receptor - Didelphis marsupialis virginiana	38.6042	39.4475	45.9467	42.0409	1.02184	1.1902	1.08903	1.16476	0.914993	1.06574	0	0	0	0	0	0
An05g02520	#REF!	strong similarity to hypothetical protein SCD10.11 - Streptomyces coelicolor	30.8761	32.2159	31.0121	28.3773	1.04339	1.00441	0.919072	0.962634	0.915041	0.88085	0	0	0	0	0	0
An01g14240	#REF!	strong similarity to hypothetical protein encoded by An01g14240 - Aspergillus niger [deleted ORF]	76.9741	63.5634	71.7656	65.6702	0.825777	0.932335	0.853147	1.12904	0.915065	1.03314	0	0	0	0	0	0
An03g04620	#REF!	strong similarity to mitochondrial ribosomal protein Cyt-21 - Neurospora crassa	329.103	313.958	339.43	310.614	0.95398	1.03138	0.943819	1.08113	0.915104	0.989348	0	0	0	0	0	0
An01g08380	#REF!	similarity to NADH-dependent FMN oxydoreductase dszD - Rhodococcus erythropolis	105.113	90.8951	97.3633	89.1001	0.864736	0.926271	0.847658	1.07116	0.91513	0.980251	0	0	0	0	0	0
An04g09040	#REF!	hypothetical protein	48.2745	47.0338	47.6091	43.5688	0.974299	0.986216	0.902522	1.01223	0.915136	0.926329	0	0	0	0	0	0
An11g10000	#REF!	similarity to hypothetical protein SPBC23G7.07c - Schizosaccharomyces pombe	137.652	123.195	115.592	105.785	0.894975	0.83974	0.768495	0.938284	0.915158	0.858678	0	0	0	0	0	0
An16g00330	#REF!	weak similarity to C-terminal domain of heat shock protein groEL - Lactococcus lactis	30.5792	29.9851	31.9473	29.2371	0.980571	1.04474	0.956109	1.06544	0.915166	0.975054	0	0	0	0	0	0
An08g04460	#REF!	similarity to translation initiation factor IF-3 - Bacillus stearothermophilus	165.969	175.559	174.676	159.863	1.05778	1.05246	0.963212	0.994971	0.915198	0.910596	0	0	0	0	0	0
An18g06620	#REF!	questionable ORF	42.7966	44.8788	45.0122	41.1955	1.04865	1.05177	0.962588	1.00297	0.915208	0.917929	0	0	0	0	0	0
An02g05900	#REF!	similarity to hypothetical protein AA57718.1 - Aspergillus nidulans	144.561	124.711	122.872	112.46	0.862687	0.84997	0.777939	0.985259	0.915255	0.901763	0	0	0	0	0	0
An16g08890	#REF!	similarity to gamete-specific hydroxyproline-rich glycoprotein A2 - Chlamydomonas reinhardtii	154.811	100.848	95.7141	87.6165	0.651426	0.618265	0.565959	0.949095	0.915398	0.8688	0	0	0	0	0	0
An11g04350	#REF!	hypothetical protein	40.8832	41.1733	43.7741	40.0713	1.00709	1.07071	0.98014	1.06317	0.915411	0.973235	0	0	0	0	0	0
An10g00880	#REF!	similarity to monocarboxylate transporter 2 hMCT2 - Homo sapiens	47.1594	43.047	46.276	42.3636	0.912797	0.981267	0.898305	1.07501	0.915455	0.984124	0	0	0	0	0	0
An15g04770	#REF!	strong similarity to calmodulin-binding glutamate decarboxylase GAD - Petunia hybrida	25.0373	24.5566	24.877	22.7744	0.980803	0.9936	0.909619	1.01305	0.915478	0.927423	0	0	0	0	0	0
An02g00110	#REF!	strong similarity to hypothetical protein encoded by An11g10340 - Aspergillus niger	684.888	380.06	333.438	305.266	0.554923	0.486849	0.445716	0.877328	0.915511	0.803203	-1	-1	-1	0	0	0
An14g03040	#REF!	similarity to myosin heavy chain - Dictyostelium discoideum	113.675	138.77	149.249	136.642	1.22075	1.31294	1.20203	1.07552	0.915526	0.984666	0	0	0	0	0	0
An03g04980	#REF!	weak similarity to hypothetical protein YHL028w - Saccharomyces cerevisiae	33.5126	34.1159	32.6225	29.8672	1.018	0.973441	0.891223	0.956227	0.915539	0.875463	0	0	0	0	0	0
An01g04590	#REF!	strong similarity to hypothetical protein Kre33 - Saccharomyces cerevisiae	103.28	84.4502	76.9292	70.432	0.817683	0.744861	0.681952	0.910941	0.915543	0.834006	0	0	0	0	0	0
An02g09260	#REF!	strong similarity to nucleolar protein Nop5 - Saccharomyces cerevisiae	615.352	446.423	351.181	321.534	0.725475	0.570699	0.522521	0.786656	0.91558	0.720246	0	0	-1	0	0	0
An02g04890	#REF!	hypothetical protein	28.6939	27.6497	30.1771	27.6312	0.963608	1.05169	0.962964	1.09141	0.915637	0.999332	0	0	0	0	0	0
An12g10230	#REF!	similarity to ATF/CREB-family transcription factor atf21p - Schizosaccharomyces pombe	22.248	20.304	23.1685	21.2141	0.912619	1.04138	0.95353	1.14108	0.915644	1.04483	0	0	0	0	0	0
An11g04080	#REF!	hypothetical protein	28.1753	28.6292	27.2496	24.9523	1.01611	0.967144	0.885608	0.95181	0.915695	0.871567	0	0	0	0	0	0
An02g10670	#REF!	strong similarity to protein D-lactate dehydrogenase YEL071w - Saccharomyces cerevisiae	507.411	363.73	338.89	310.32	0.716834	0.66788	0.611575	0.931709	0.915696	0.853162	0	0	-1	0	0	0
An02g01640	#REF!	strong similarity to hypothetical protein EAA58646.1 - Aspergillus nidulans	124.824	148.856	145.115	132.881	1.19253	1.16256	1.06455	0.974872	0.915697	0.892687	0	0	0	0	0	0
An18g00950	#REF!	weak similarity to hypothetical acetyltransferase MK0549 - Methanopyrus kandle	721.444	402.778	377.852	346.004	0.558295	0.523744	0.479599	0.938113	0.915713	0.859042	-1	-1	-1	0	0	0
An09g02500	#REF!	weak similarity to hypothetical adult male testis cDNA clone:4933407G07 - Mus musculus	26.178	29.4864	25.566	23.4119	1.12638	0.976623	0.894336	0.867045	0.915743	0.79399	0	0	0	0	0	0
An09g03110	#REF!	strong similarity to alpha-amylase precursor amy - Bacillus amyloliquefaciens	37.1378	41.5295	47.8703	43.8371	1.11826	1.28899	1.18039	1.15268	0.915747	1.05556	0	0	0	0	0	0
An01g05340	#REF!	strong similarity to 1,4-benzoquinone reductase qr - Phanerochaete chrysosporium	402.286	183.506	194.864	178.457	0.456157	0.484391	0.443607	1.06189	0.915805	0.972488	-1	-1	-1	0	0	0
An04g02060	#REF!	strong similarity to 5-aminoimidazole-4-carboxamide ribotide transformylase Ade17 - Saccharomyces cerevisiae [putative sequencing error]	3899.2	2605.07	2194.01	2009.48	0.668104	0.562683	0.515358	0.842208	0.915895	0.771374	-1	-1	-1	0	0	0
An08g06810	#REF!	strong similarity to pentafunctional enzyme aroM - Aspergillus nidulans [truncated ORF] [putative frameshift]	1250.24	991.06	877.614	803.912	0.792693	0.701955	0.643004	0.885531	0.916019	0.811164	0	0	0	0	0	0
An11g06750	#REF!	similarity to hypothetical protein SPCC645.13 - Schizosaccharomyces pombe	125.204	116.802	127.829	117.108	0.9329	1.02097	0.93534	1.09441	0.916128	1.00262	0	0	0	0	0	0
An11g03830	#REF!	similarity to hypothetical protein yciI - Escherichia coli	601.693	298.928	288.64	264.431	0.496811	0.479713	0.439478	0.965583	0.916129	0.884598	-1	-1	-1	0	0	0
An01g08910	#REF!	weak similarity to chromodomain-helicase-DNA-binding protein CHD-1 - Mus musculus	57.9695	49.451	49.7041	45.5374	0.853052	0.857418	0.785541	1.00512	0.91617	0.92086	0	0	0	0	0	0
An11g02470	#REF!	similarity to hypothetical protein F27J15.2 - Arabidopsis thaliana	171.719	206.357	249.912	228.972	1.20171	1.45536	1.33341	1.21107	0.916208	1.10959	0	0	0	0	0	0
An16g06990	#REF!	endo-polygalacturonase A pgaA - Aspergillus niger [putative frameshift]	53.489	46.7959	46.8629	42.9365	0.874869	0.876121	0.802716	1.00143	0.916216	0.917528	0	0	0	0	0	0
An08g05430	#REF!	weak similarity to cytoplasmic ribosomal protein of the large subunit L27 rpmA - Rickettsia prowazekii	23.6688	23.0702	26.6703	24.438	0.974711	1.12681	1.0325	1.15605	0.916298	1.05929	0	0	0	0	0	0
An03g00230	#REF!	strong similarity to GABA permease gabA - Aspergillus nidulans	251.495	90.9967	75.1584	68.868	0.361823	0.298846	0.273834	0.825946	0.916305	0.756818	-1	-1	-1	0	0	0
An17g02090	#REF!	strong similarity to homoserine kinase Thr1 - Saccharomyces cerevisiae	988.623	719.81	719.875	659.643	0.728094	0.72816	0.667235	1.00009	0.91633	0.916413	0	0	0	0	0	0
An07g09780	#REF!	hypothetical protein	44.5814	47.8877	47.2318	43.2824	1.07416	1.05945	0.970863	0.986304	0.916382	0.903832	0	0	0	0	0	0
An07g01660	#REF!	weak similarity to hypothetical host-specific AK-toxin Akt2 like protein CAB91703.2 - Neurospora crassa	35.2266	34.7708	34.1835	31.3272	0.987061	0.970388	0.889306	0.983108	0.916443	0.900963	0	0	0	0	0	0
An02g00120	#REF!	hypothetical protein	406.379	164.486	166.311	152.424	0.40476	0.409252	0.375079	1.0111	0.9165	0.92667	-1	-1	-1	0	0	0
An09g03030	#REF!	strong similarity to glutathione synthase Gsh2 - Saccharomyces cerevisiae [putative sequencing error]	255.236	234.865	232.327	212.931	0.920188	0.910244	0.834254	0.989194	0.916516	0.906612	0	0	0	0	0	0
An04g06020	#REF!	strong similarity to mediator of mitochondrial Fe/S-cluster assembly Isa1 - Saccharomyces cerevisiae	84.1153	72.6875	68.3092	62.6068	0.864142	0.81209	0.744297	0.939765	0.91652	0.861314	0	0	0	0	0	0
An01g09280	#REF!	hypothetical protein	29.4223	29.4664	33.7697	30.9524	1.0015	1.14776	1.05201	1.14604	0.916572	1.05043	0	0	0	0	0	0
An18g01860	#REF!	strong similarity to two-component sensor/response regulator nik-1 - Neurospora crassa	97.6183	100.383	100.865	92.4637	1.02832	1.03326	0.947196	1.0048	0.916705	0.921108	0	0	0	0	0	0
An04g06410	#REF!	weak similarity to protein fragment SEQ ID NO:30180 from patent EP1033405-A2 - Zea mays	22.4736	24.4062	22.6736	20.7858	1.08599	1.0089	0.924901	0.92901	0.916742	0.851662	0	0	0	0	0	0
An07g07300	#REF!	strong similarity to prostaglandin f(2alpha) synthase TbPGFS - Trypanosoma brucei	311.568	269.067	271.026	248.475	0.863591	0.869878	0.797498	1.00728	0.916793	0.923467	0	0	0	0	0	0
An14g05250	#REF!	strong similarity to protein involved in spinosyn biosynthesis ORFL15 from patent WO9946387-A1 - Saccharopolyspora spinosa	42.4568	36.5301	37.5243	34.4039	0.860406	0.883823	0.810327	1.02722	0.916842	0.941795	0	0	0	0	0	0
An08g10260	#REF!	similarity to molasses resistency protein Rtm1 - Saccharomyces cerevisiae	65.6377	69.0092	66.1074	60.6112	1.05137	1.00716	0.923421	0.957951	0.916859	0.878307	0	0	0	0	0	0
An12g06810	#REF!	hypothetical protein	27.4354	28.1185	27.5949	25.301	1.0249	1.00581	0.922202	0.981378	0.916873	0.899799	0	0	0	0	0	0
An08g01670	#REF!	hypothetical protein	1458.88	1518.25	1372.47	1258.39	1.0407	0.940771	0.862568	0.903982	0.916874	0.828837	0	0	0	0	0	0
An02g09240	#REF!	strong similarity to ribose-phosphate pyrophosphokinase Prs5 - Saccharomyces cerevisiae	600.386	433.132	353.777	324.385	0.721423	0.58925	0.540294	0.816788	0.916919	0.748929	0	-1	-1	0	0	0
An09g02490	#REF!	strong similarity to fluconazole resistance protein FLU1 - Candida albicans [truncated ORF]	33.8147	34.2314	34.9905	32.0839	1.01232	1.03477	0.948815	1.02218	0.916933	0.937267	0	0	0	0	0	0
An16g01190	#REF!	strong similarity to arylamine N-acetyltransferase NAT1 - Homo sapiens	290.011	263.646	239.983	220.051	0.909088	0.827496	0.758765	0.910249	0.916941	0.834645	0	0	0	0	0	0
An13g04010	#REF!	similarity to hypothetical protein encoded by An13g04050 - Aspergillus niger	23.7097	24.9531	24.8066	22.7491	1.05244	1.04626	0.959484	0.994128	0.91706	0.911675	0	0	0	0	0	0
NE		NE	35.433	31.5949	30.514	27.9841	0.891681	0.861176	0.789777	0.965789	0.91709	0.885716	0	0	0	0	0	0
An15g03620	#REF!	hypothetical protein	24.7408	24.8166	23.8019	21.8292	1.00307	0.962051	0.882316	0.95911	0.917119	0.879619	0	0	0	0	0	0
An18g05590	#REF!	strong similarity to mitochondrial carrier protein Ymc1 - Saccharomyces cerevisiae	455.861	322.347	284.932	261.319	0.707117	0.625042	0.573242	0.88393	0.917126	0.810675	0	-1	-1	0	0	0
An14g00560	#REF!	similarity to hypothetical protein YPL116w - Saccharomyces cerevisiae [truncated ORF]	60.9337	61.5958	55.8104	51.1884	1.01087	0.91592	0.840067	0.906075	0.917184	0.831037	0	0	0	0	0	0
An05g01260	#REF!	similarity to hypothetical protein encoded by An05g01250 - Aspergillus niger	39.1321	41.0397	49.799	45.6761	1.04875	1.27259	1.16723	1.21343	0.91721	1.11297	0	0	0	0	0	0
An01g06490	#REF!	hypothetical protein	71.9194	75.8805	71.6284	65.7024	1.05508	0.995955	0.913556	0.943964	0.917267	0.865867	0	0	0	0	0	0
An09g03130	#REF!	strong similarity to catalase A catA - Aspergillus nidulans	35.8901	37.2271	36.5849	33.5597	1.03725	1.01936	0.935069	0.982751	0.917309	0.901486	0	0	0	0	0	0
An13g03130	#REF!	similarity to hypothetical cysteine-binding protein fliY - Haloferax volcanii	214.645	150.256	162.051	148.654	0.700021	0.754969	0.692558	1.0785	0.917333	0.98934	0	0	0	0	0	0
An12g04640	#REF!	similarity to sequence 28 from patent WO0032789 - Mangifera indica	408.613	253.533	277.327	254.401	0.620473	0.678703	0.622597	1.09385	0.917334	1.00342	-1	-1	-1	0	0	0
An04g01970	#REF!	weak similarity to ribosomal protein of the large subunit L34 - Bacillus stearothermophilus	52.6132	56.0796	62.2511	57.1055	1.06588	1.18318	1.08538	1.11005	0.91734	1.01829	0	0	0	0	0	0
An08g07010	#REF!	similarity to hypothetical protein mlr7324 - Mesorhizobium loti	42.0463	39.873	39.915	36.6199	0.948311	0.949309	0.870942	1.00105	0.917449	0.918415	0	0	0	0	0	0
An01g13980	#REF!	weak similarity to exo-alpha-sialidase TCNA - Trypanosoma cruzi	24.3364	24.8238	24.7354	22.6939	1.02002	1.01639	0.932506	0.996439	0.917467	0.9142	0	0	0	0	0	0
An02g06390	#REF!	strong similarity to cytoplasmic ribosomal protein of the small subunit Rp30 - Saccharomyces cerevisiae	5643.17	4618.25	4087.22	3750.08	0.818379	0.724277	0.664535	0.885014	0.917515	0.812014	0	-1	-1	0	0	0
An15g00380	#REF!	strong similarity to mitochondrial GTPase Mss1 - Saccharomyces cerevisiae	57.5471	56.1091	49.8203	45.7121	0.975012	0.86573	0.794341	0.887918	0.917539	0.814699	0	0	0	0	0	0
An01g04410	#REF!	strong similarity to N-acetyl transferase NACTH from patent US6017744-A - Homo sapiens	291.617	232.473	248.63	228.156	0.797188	0.852592	0.782382	1.0695	0.917652	0.981427	0	0	0	0	0	0
An12g07070	#REF!	strong similarity to polyketide synthase PKS1 - Cochliobolus heterostrophus	20.0254	20.0719	21.8458	20.0478	1.00233	1.09091	1.00112	1.08837	0.917696	0.998796	0	0	0	0	0	0
An12g03370	#REF!	similarity to protein fragment SEQ ID NO:37063 from patent EP1033405-A2 - Arabidopsis thaliana	34.9278	30.454	32.2693	29.6135	0.871914	0.923887	0.847849	1.05961	0.917698	0.972401	0	0	0	0	0	0
An14g03280	#REF!	strong similarity to dihydroxy-acid dehydratase Ilv3 - Saccharomyces cerevisiae	487.205	295.002	212.435	194.956	0.605499	0.436029	0.400153	0.720115	0.91772	0.660864	-1	-1	-1	0	0	0
An01g05500	#REF!	strong similarity to hypothetical trp asp repeat protein - Schizosaccharomyces pombe	84.7057	72.7801	57.7591	53.0074	0.859211	0.681879	0.625783	0.793611	0.917733	0.728323	0	0	0	0	0	0
An16g00580	#REF!	hypothetical protein	26.9933	27.0062	27.5825	25.3136	1.00048	1.02183	0.937771	1.02134	0.917741	0.937325	0	0	0	0	0	0
An18g02520	#REF!	similarity to hypothetical protein B13N20.300 - Neurospora crassa	46.4893	51.02	47.6863	43.765	1.09746	1.02575	0.941398	0.934658	0.917768	0.8578	0	0	0	0	0	0
An01g00130	#REF!	strong similarity to glutamyl-tRNA (Gln) amidotransferase chain A gatA - Bacillus subtilis	147.535	185.709	175.193	160.787	1.25875	1.18747	1.08982	0.943371	0.917769	0.865797	0	0	0	0	0	0
An04g08000	#REF!	weak similarity to hypothetical protein encoded by An19g00010 - Aspergillus niger	45.4273	51.9662	52.4034	48.0956	1.14394	1.15357	1.05874	1.00841	0.917797	0.925517	0	0	0	0	0	0
An01g02780	#REF!	strong similarity to COXI translation factor CYA5 - Neurospora crassa [truncated ORF] [deleted ORF]	335.826	316.641	315.928	289.978	0.942871	0.940749	0.863476	0.99775	0.91786	0.915795	0	0	0	0	0	0
An08g01590	#REF!	similarity to membrane associated protein SLP-2 - Homo sapiens	182.463	253.739	245.145	225.013	1.39063	1.34353	1.2332	0.966131	0.917876	0.886788	0	0	0	0	0	0
An08g09070	#REF!	hypothetical protein	33.1104	34.9877	33.1255	30.4055	1.0567	1.00045	0.918306	0.946775	0.917888	0.869034	0	0	0	0	0	0
An18g00050	#REF!	strong similarity to hypothetical protein yraM - Bacillus subtilis	48.5943	47.3533	47.693	43.7773	0.974462	0.981453	0.900874	1.00717	0.917897	0.924483	0	0	0	0	0	0
An08g01260	#REF!	similarity to phenylcoumaran benzylic ether reductase TH4 - Tsuga heterophylla	26.0052	30.4895	26.8211	24.6193	1.17244	1.03138	0.946707	0.879684	0.917906	0.807467	0	0	0	0	0	0
An07g02420	#REF!	hypothetical protein	33.0629	32.2362	30.8632	28.3298	0.974996	0.933469	0.856847	0.957408	0.917917	0.878821	0	0	0	0	0	0
An14g07060	#REF!	strong similarity to fatty acid regulation protein Frm2 - Saccharomyces cerevisiae	1319.15	1285.87	1302.6	1195.7	0.974774	0.987456	0.906417	1.01301	0.917932	0.929875	0	0	0	0	0	0
An12g09720	#REF!	similarity to dnaK-type molecular chaperone Ecm10 - Saccharomyces cerevisiae	29.2565	35.2908	34.6993	31.8518	1.20626	1.18604	1.08871	0.983238	0.917939	0.902552	0	0	0	0	0	0
An02g03290	#REF!	strong similarity to hypothetical protein SPCC4G3.11 - Schizosaccharomyces pombe	198.442	282.583	250.739	230.169	1.42401	1.26354	1.15988	0.887311	0.917964	0.814519	1	0	0	0	0	0
An16g02440	#REF!	strong similarity to hypothetical mlr1518 - Mesorhizobium loti	59.0171	76.4808	60.0458	55.1304	1.29591	1.01743	0.934143	0.78511	0.91814	0.720841	0	0	0	0	0	0
An02g04220	#REF!	strong similarity to hypothetical coiled-coil protein SPCC737.08 - Schizosaccharomyces pombe	85.0193	79.8716	67.8744	62.3223	0.939453	0.798342	0.733037	0.849794	0.9182	0.780281	0	0	0	0	0	0
An02g13740	#REF!	strong similarity to Gly-X carboxypeptidase precursor Yscs - Saccharomyces cerevisiae	183.215	191.588	214.615	197.063	1.0457	1.17138	1.07558	1.12019	0.918217	1.02858	0	0	0	0	0	0
An01g00550	#REF!	strong similarity to allergen rAsp f 4 - Aspergillus fumigatus	45.8272	43.1361	46.6389	42.8266	0.941279	1.01771	0.934525	1.0812	0.918259	0.992824	0	0	0	0	0	0
An06g01320	#REF!	strong similarity to feruloyl-CoA synthase fcs - Amycolatopsis sp.	44.2093	25.2084	25.2228	23.1611	0.570206	0.570531	0.523896	1.00057	0.918259	0.918783	0	0	-1	0	0	0
An04g00080	#REF!	strong similarity to hypothetical membrane protein YNL024c - Saccharomyces cerevisiae	485.42	312.751	314.26	288.574	0.644289	0.647397	0.594484	1.00482	0.918267	0.922697	0	0	-1	0	0	0
An07g06640	#REF!	strong similarity to hypothetical protein SPCC830.03 - Schizosaccharomyces pombe	92.2092	75.1549	71.9332	66.0558	0.815048	0.780108	0.716369	0.957132	0.918295	0.878929	0	0	0	0	0	0
An11g00440	#REF!	strong similarity to triacylglycerol lipase Lip1 - Yarrowia lipolytica	74.578	82.4869	86.5678	79.4968	1.10605	1.16077	1.06596	1.04947	0.918319	0.963751	0	0	0	0	0	0
An03g01920	#REF!	similarity to human ORFX ORF2524 polypeptide sequence SEQ ID NO:5048 from patent WO200058473-A2 - Homo sapiens	26.2088	27.4621	25.5421	23.4564	1.04782	0.974564	0.894982	0.930086	0.918341	0.854136	0	0	0	0	0	0
An09g05200	#REF!	similarity to hypothetical transcription regulator SPAC18G6.01c - Schizosaccharomyces pombe	98.2321	118.971	137.367	126.152	1.21112	1.39839	1.28423	1.15462	0.918361	1.06036	0	0	0	0	0	0
An01g09040	#REF!	strong similarity to DEAD box protein MrDb - Homo sapiens	277.197	176.4	155.852	143.13	0.636369	0.562242	0.516346	0.883515	0.91837	0.811394	0	-1	-1	0	0	0
An11g05160	#REF!	weak similarity to homeotic protein Hox C5 - Homo sapiens	31.049	27.8633	28.0537	25.7643	0.897398	0.903532	0.829795	1.00683	0.91839	0.924667	0	0	0	0	0	0
An12g01190	#REF!	strong similarity to syntaxin-related protein (T-SNARE) Sso2 - Saccharomyces cerevisiae	413.439	453.962	726.049	666.824	1.09802	1.75612	1.61287	1.59936	0.918428	1.4689	0	0	0	0	0	0
An13g02180	#REF!	strong similarity to ferric reductase CFL1 - Candida albicans	34.1402	36.0027	33.9556	31.188	1.05455	0.994591	0.913527	0.943138	0.918496	0.866269	0	0	0	0	0	0
An12g00510	#REF!	strong similarity to cytoplasmic ribosomal protein of the small subunit S24.e - Saccharomyces cerevisiae	5686.67	4398.44	4254.25	3907.51	0.773466	0.74811	0.687136	0.967218	0.918496	0.888386	0	0	0	0	0	0
An12g06960	#REF!	weak similarity to E1 alpha subunit of pyruvate dehydrogenase complex PDC - Arabidopsis thaliana	33.1264	34.3957	33.0547	30.3619	1.03832	0.997836	0.916546	0.961013	0.918534	0.882723	0	0	0	0	0	0
An13g04040	#REF!	hypothetical protein	36.0885	40.3264	39.0111	35.8353	1.11743	1.08099	0.992984	0.967384	0.918591	0.88863	0	0	0	0	0	0
An04g05270	#REF!	strong similarity to transcription activator Adr1 - Saccharomyces cerevisiae	1634.14	946.662	759.857	698.017	0.579303	0.464989	0.427146	0.80267	0.918616	0.737345	-1	-1	-1	0	0	0
An04g08390	#REF!	strong similarity to oxidoreductase of short-chain ORF11 - Streptomyces coelicolor	63.2563	63.2127	61.5628	56.5533	0.99931	0.973228	0.894034	0.973899	0.918628	0.894651	0	0	0	0	0	0
An08g06540	#REF!	strong similarity to antiproliferative protein prohibitin Phb1 - Saccharomyces cerevisiae	704.462	750.909	710.883	653.049	1.06593	1.00912	0.927019	0.946697	0.918645	0.869678	0	0	0	0	0	0
An04g09330	#REF!	hypothetical protein	71.9735	72.331	61.7753	56.751	1.00497	0.858305	0.788498	0.854064	0.918668	0.784602	0	0	0	0	0	0
An12g00650	#REF!	similarity to assembly factor of cytochrome c oxidase Pet117 - Saccharomyces cerevisiae	27.5435	24.7848	26.2066	24.0771	0.899841	0.951464	0.87415	1.05737	0.918742	0.971448	0	0	0	0	0	0
An03g03060	#REF!	strong similarity to hypothetical protein encoded by An12g06430 - Aspergillus niger	37.7147	34.9909	35.2094	32.3492	0.927778	0.933574	0.857735	1.00625	0.918765	0.924504	0	0	0	0	0	0
An04g00290	#REF!	hypothetical protein	40.6672	36.7049	30.9437	28.4306	0.902567	0.7609	0.699103	0.84304	0.918783	0.774571	0	0	0	0	0	0
An04g00150	#REF!	strong similarity to glutaredoxins Grx5 - Saccharomyces cerevisiae	784.876	622.433	716.214	658.063	0.793033	0.912519	0.838429	1.15067	0.918807	1.05724	0	0	0	0	0	0
An11g11280	#REF!	strong similarity to dihydrolipoamide succinyltransferase kgd2 - Aspergillus fumigatus	4264	3296.11	2817.62	2589.11	0.77301	0.660793	0.607201	0.85483	0.918898	0.785502	0	-1	-1	0	0	0
An09g05820	#REF!	hypothetical protein	33.0854	29.8831	32.9166	30.2482	0.903211	0.994899	0.914247	1.10151	0.918934	1.01222	0	0	0	0	0	0
An13g03060	#REF!	strong similarity to ATP-binding cassette multidrug transport protein atrB - Aspergillus nidulans	52.4097	49.4042	40.9005	37.5854	0.942654	0.780401	0.717146	0.827876	0.918945	0.760773	0	0	0	0	0	0
An12g08250	#REF!	hypothetical protein	88.2511	102.309	126.69	116.427	1.15929	1.43556	1.31927	1.2383	0.918992	1.13799	0	0	0	0	0	0
An04g03770	#REF!	strong similarity to hypothetical protein AAD34558.1 - Aspergillus terreus	23.3767	26.022	24.0371	22.0913	1.11316	1.02825	0.945013	0.923723	0.91905	0.848948	0	0	0	0	0	0
An03g06630	#REF!	similarity to lipase LIP1 - Candida rugosa	29.1474	32.6396	32.5292	29.8975	1.11981	1.11603	1.02574	0.99662	0.919096	0.915989	0	0	0	0	0	0
An16g07400	#REF!	strong similarity to NAD-dependent 5,10-methylenetetrahydrafolate dehydrogenase Mtd1 - Saccharomyces cerevisiae	1421.51	929.178	730.807	671.689	0.653654	0.514105	0.472517	0.78651	0.919105	0.722885	0	-1	-1	0	0	0
An08g05740	#REF!	hypothetical protein	18.2408	16.5565	18.072	16.6101	0.907659	0.990743	0.910601	1.09154	0.91911	1.00324	0	0	0	0	0	0
An02g08750	#REF!	strong similarity to hypothetical UDP-glucose 4-epimerase - Alcaligenes eutrophus	138.26	54.9461	48.8715	44.9205	0.39741	0.353475	0.324898	0.889445	0.919154	0.817537	-1	-1	-1	0	0	0
An01g03260	#REF!	similarity to hypothetical mitochondrial ribosomal protein of the small subunit S37 - Saccharomyces cerevisiae	653.182	675.304	617.048	567.189	1.03387	0.94468	0.868348	0.913734	0.919198	0.839902	0	0	0	0	0	0
An19g00200	#REF!	strong similarity to hypothetical protein 99H12.80 - Neurospora crassa [putative sequencing error]	33.1218	33.3679	30.2053	27.7664	1.00743	0.911945	0.838312	0.90522	0.919257	0.832131	0	0	0	0	0	0
An13g02640	#REF!	strong similarity to phenylalanine ammonia-lyase Pal - Rhodosporidium toruloides	28.3822	26.6692	25.6782	23.6069	0.939647	0.90473	0.831753	0.96284	0.919338	0.885175	0	0	0	0	0	0
An12g09820	#REF!	strong similarity to hypothetical protein encoded by An13g03360 - Aspergillus niger	29.601	31.1414	32.3385	29.7307	1.05204	1.09248	1.00438	1.03844	0.919358	0.954698	0	0	0	0	0	0
An06g01610	#REF!	strong similarity to heat shock protein hsp9p - Schizosaccharomyces pombe	140.725	50.9031	48.3434	44.4505	0.361721	0.343531	0.315869	0.949713	0.919475	0.873238	-1	-1	-1	0	0	0
An12g10770	#REF!	strong similarity to aryl-alcohol oxidase precursor aao - Pleurotus pulmonarius	76.1678	76.3802	77.1597	70.9586	1.00279	1.01302	0.931609	1.01021	0.919633	0.929019	0	0	0	0	0	0
An18g01030	#REF!	strong similarity to maackiain detoxification protein 1 MAK1 - Nectria haematococca	18.3755	20.0086	19.0745	17.5422	1.08887	1.03804	0.954651	0.95332	0.919664	0.876734	0	0	0	0	0	0
An01g13740	#REF!	similarity to hypothetical protein EAA33322.1 - Neurospora crassa	32.2225	34.0142	35.2168	32.3877	1.0556	1.09293	1.00513	1.03536	0.919667	0.952184	0	0	0	0	0	0
An07g06520	#REF!	strong similarity to heat shock protein 70 homolog Pdr13 - Saccharomyces cerevisiae	1259.1	780.008	578.366	531.912	0.619498	0.45935	0.422455	0.741487	0.91968	0.681931	0	-1	-1	0	0	0
An16g08500	#REF!	weak similarity to hypothetical protein CG1703 - Drosophila melanogaster	123.624	116.596	127.093	116.885	0.94315	1.02805	0.945486	1.09002	0.919684	1.00248	0	0	0	0	0	0
An02g14470	#REF!	strong similarity to benomyl/methotrexate resistance protein MDR1 - Candida albicans	58.2953	63.3249	61.2497	56.3311	1.08628	1.05068	0.966307	0.967228	0.919697	0.889557	0	0	0	0	0	0
An07g02730	#REF!	strong similarity to SUN family protein su1p - Schizosaccharomyces pombe	2799.59	2973.21	2855.43	2626.13	1.06202	1.01995	0.938041	0.960385	0.919698	0.883264	0	0	0	0	0	0
An07g06540	#REF!	strong similarity to hypothetical cytochrome c oxidase assembly protein SPAC1420.04c - Schizosaccharomyces pombe	39.0054	36.8533	33.161	30.4982	0.944824	0.850165	0.781896	0.899812	0.9197	0.827557	0	0	0	0	0	0
An15g00890	#REF!	strong similarity to hypothetical regulator protein Rms1 - Saccharomyces cerevisiae	169.943	185.305	138.192	127.097	1.09039	0.813164	0.747878	0.745753	0.919713	0.685879	0	0	0	0	0	0
An12g00740	#REF!	weak similarity to mitochondrial protein TOM6 - Neurospora crassa	1412.82	1216.23	1409.55	1296.62	0.860853	0.997688	0.917751	1.15895	0.919877	1.0661	0	0	0	0	0	0
An04g08460	#REF!	strong similarity to hypothetical protein SPBC365.16 - Schizosaccharomyces pombe	85.79	69.6463	69.5433	63.9714	0.811823	0.810623	0.745674	0.998522	0.919878	0.918519	0	0	0	0	0	0
An12g07260	#REF!	strong similarity to hypothetical protein SC4B10.22 - Streptomyces coelicolor	206.933	207.469	204.883	188.502	1.00259	0.990092	0.910932	0.987539	0.920047	0.908582	0	0	0	0	0	0
An08g07830	#REF!	similarity to damage-specific DNA binding protein DDB1 - Homo sapiens	125.296	131.956	115.732	106.491	1.05315	0.923665	0.849914	0.877049	0.920154	0.80702	0	0	0	0	0	0
An03g03550	#REF!	strong similarity to carnitine racemase caiD - Escherichia coli	812.598	451.299	475.796	437.808	0.555378	0.585525	0.538776	1.05428	0.920158	0.970106	-1	-1	-1	0	0	0
An01g02360	#REF!	similarity to integral membrane protein PTH11 - Magnaporthe grisea	71.4955	64.3021	66.2737	60.9837	0.899387	0.926963	0.852972	1.03066	0.920179	0.948393	0	0	0	0	0	0
An04g00430	#REF!	strong similarity to branched-chain-amino-acid aminotransferase Bat2 - Saccharomyces cerevisiae	1569.21	1115.06	1143.56	1052.31	0.710583	0.728747	0.670596	1.02556	0.920204	0.943727	0	0	-1	0	0	0
An01g00400	#REF!	strong similarity to hypothetical protein SPBC12C2.09c - Schizosaccharomyces pombe	57.5127	56.0361	48.9217	45.0191	0.974326	0.850625	0.782768	0.873039	0.920227	0.803395	0	0	0	0	0	0
An06g00770	#REF!	strong similarity to HC-toxin efflux pump TOXA - Cochliobolus carbonum	77.5951	93.9478	92.2528	84.9001	1.21074	1.1889	1.09414	0.981958	0.920298	0.903694	0	0	0	0	0	0
An12g01170	#REF!	strong similarity to malonyl CoA synthase matB - Rhizobium trifolii	86.8555	90.1825	81.2681	74.7909	1.03831	0.935671	0.861096	0.901152	0.920298	0.829329	0	0	0	0	0	0
An14g02310	#REF!	hypothetical protein	34.4428	33.6344	34.6724	31.9092	0.97653	1.00667	0.926441	1.03086	0.920305	0.948707	0	0	0	0	0	0
An18g05630	#REF!	similarity to mitochondrial ribosomal protein of the small subunit S2 Mrp4 - Saccharomyces cerevisiae	717.945	683.209	528.276	486.219	0.951618	0.735816	0.677236	0.773226	0.920388	0.711668	0	0	-1	0	0	0
An08g02520	#REF!	strong similarity to hypothetical protein YER006w - Saccharomyces cerevisiae	233.658	193.48	159.154	146.494	0.828046	0.681139	0.626957	0.822586	0.920454	0.757152	0	0	-1	0	0	0
An01g12210	#REF!	strong similarity to core protein I of ubiquinol--cytochrome-c reductase beta-MPP - Neurospora crassa	1823.69	1578.38	1015.28	934.624	0.865487	0.556715	0.51249	0.643238	0.920561	0.59214	0	-1	-1	0	0	-1
An09g01550	#REF!	copper amine oxidase AO-I - Aspergillus niger	35.465	33.6445	33.178	30.5427	0.948669	0.935514	0.861208	0.986132	0.920573	0.907807	0	0	0	0	0	0
An03g06070	#REF!	hypothetical protein	41.0771	43.3735	42.3748	39.0122	1.05591	1.03159	0.94973	0.976975	0.920644	0.899446	0	0	0	0	0	0
An18g01560	#REF!	questionable ORF	29.2797	29.3801	29.498	27.1581	1.00343	1.00746	0.927543	1.00401	0.920679	0.924371	0	0	0	0	0	0
An01g00490	#REF!	strong similarity to isoamyl alcohol oxidase mreA - Aspergillus oryzae	29.548	29.2688	29.0845	26.7779	0.990551	0.984316	0.906253	0.993706	0.920693	0.914897	0	0	0	0	0	0
An16g07060	#REF!	hypothetical protein	17.883	18.6429	17.8338	16.4198	1.04249	0.997247	0.918177	0.9566	0.920712	0.880753	0	0	0	0	0	0
An18g03030	#REF!	strong similarity to mismatch repair protein Mlh1 - Saccharomyces cerevisiae	107.804	101.47	102.469	94.35	0.941241	0.950514	0.8752	1.00985	0.920764	0.929836	0	0	0	0	0	0
An02g05730	#REF!	similarity to cellulose synthase protein bcsB - Acetobacter xylinum	46.868	65.8584	61.7682	56.8796	1.40519	1.31792	1.21361	0.937894	0.920855	0.863664	0	0	0	0	0	0
An01g08090	#REF!	strong similarity to aminoimidazole ribonucleotide carboxylase ADE2 - Candida glabrata	480.444	408.026	347.481	319.983	0.849268	0.723249	0.666014	0.851615	0.920864	0.784222	0	0	-1	0	0	0
An16g06520	#REF!	hypothetical protein	48.5288	50.8077	48.3741	44.5483	1.04696	0.996813	0.917976	0.952102	0.920912	0.876802	0	0	0	0	0	0
An04g04350	#REF!	similarity to hypothetical protein encoded by prophage CP-933X Z1925 - Escherichia coli	71.4855	64.7893	62.4538	57.5167	0.906328	0.873657	0.804592	0.963952	0.920947	0.887749	0	0	0	0	0	0
An15g05410	#REF!	strong similarity to heat-shock protein hsp30 - Aspergillus nidulans	78.5404	71.1314	71.4649	65.817	0.905667	0.909913	0.838002	1.00469	0.92097	0.925287	0	0	0	0	0	0
An01g13120	#REF!	strong similarity to ADP-ribosylation factor-like 2 protein ARL2 - Mus musculus	189.434	169.07	169.616	156.218	0.892499	0.895382	0.824654	1.00323	0.921008	0.923983	0	0	0	0	0	0
An06g00130	#REF!	similarity to NADH dehydrogenase ndh - Escherichia coli	21.5447	21.7406	22.79	20.99	1.00909	1.0578	0.974254	1.04827	0.921019	0.965475	0	0	0	0	0	0
An16g08550	#REF!	strong similarity to ATP synthase coupling factor (F0) subunit e Tim11 - Saccharomyces cerevisiae	1620.26	1335.99	1275.72	1174.96	0.824557	0.787355	0.72517	0.954883	0.92102	0.879466	0	0	0	0	0	0
An04g01460	#REF!	strong similarity to acyl-CoA thioesterase act48.1 - Mus musculus	131.217	143.902	150.758	138.853	1.09668	1.14892	1.05819	1.04764	0.921033	0.964911	0	0	0	0	0	0
An18g05140	#REF!	strong similarity to hypothetical protein Ssf1 - Saccharomyces cerevisiae	68.6187	52.2497	46.6778	42.9929	0.76145	0.680249	0.626548	0.89336	0.921056	0.822835	0	0	0	0	0	0
An14g05210	#REF!	weak similarity to protein fragment SEQ ID NO:24290 from patent EP1033405-A2 - Arabidopsis thaliana	18.446	19.7021	19.4411	17.9064	1.06809	1.05394	0.970744	0.986752	0.921059	0.908857	0	0	0	0	0	0
An15g00080	#REF!	strong similarity to cytoplasmic ribosomal protein of the large subunit L28 - Rattus norvegicus	9123.98	8538.55	8431.67	7766.31	0.935836	0.924121	0.851198	0.987483	0.921089	0.909559	0	0	0	0	0	0
An08g09700	#REF!	strong similarity to norsolorinic acid reductase norA - Aspergillus parasiticus	35.371	37.7251	34.9335	32.1774	1.06655	0.987631	0.909709	0.926003	0.921102	0.852944	0	0	0	0	0	0
An15g05400	#REF!	hypothetical protein	26.706	26.7999	28.3713	26.1337	1.00352	1.06236	0.978569	1.05863	0.921131	0.975139	0	0	0	0	0	0
An09g05350	#REF!	strong similarity to mature penicillin V amidohydrolase PVA from patent US5516679-A - Fusarium oxysporum	78.2043	80.8386	73.6666	67.8594	1.03369	0.941977	0.86772	0.91128	0.921169	0.839443	0	0	0	0	0	0
An11g02480	#REF!	strong similarity to salicylate hydroxylase nahW - Pseudomonas stutzeri	25.0414	24.8751	27.2439	25.0981	0.99336	1.08795	1.00227	1.09523	0.921238	1.00897	0	0	0	0	0	0
An01g12910	#REF!	strong similarity to hypothetical protein kinase Kin3 - Saccharomyces cerevisiae	149.537	140.47	136.909	126.128	0.939363	0.915549	0.843455	0.974648	0.921256	0.897901	0	0	0	0	0	0
An16g08740	#REF!	strong similarity to 17.8 kD subunit of NADH:ubiquinone reductase Nuo-17.8 - Neurospora crassa	1228.78	1037	1015.86	935.9	0.84392	0.826722	0.761647	0.979621	0.921285	0.90251	0	0	0	0	0	0
An06g02340	#REF!	similarity to D-amino-acid oxidase DAO - Fusarium solani	21.7544	21.3293	20.8754	19.2332	0.980459	0.959596	0.884109	0.978721	0.921334	0.901729	0	0	0	0	0	0
An11g09450	#REF!	weak similarity to hypothetical protein MDF20.11 - Arabidopsis thaliana	78.617	80.5081	85.7007	78.9604	1.02405	1.0901	1.00437	1.0645	0.921351	0.980777	0	0	0	0	0	0
An16g09120	#REF!	hypothetical protein	26.2607	27.6536	25.3835	23.388	1.05304	0.966596	0.890608	0.91791	0.921386	0.845749	0	0	0	0	0	0
An01g07770	#REF!	strong similarity to hypothetical protein EAA59879.1 - Aspergillus nidulans	142.182	140.166	172.445	158.893	0.98582	1.21285	1.11753	1.23029	0.921414	1.13361	0	0	0	0	0	0
An12g07510	#REF!	similarity to secreted protein #70 from patent WO9925825-A2 - Homo sapiens	1832.31	1299.69	1308.81	1205.96	0.709315	0.714293	0.658166	1.00702	0.921423	0.927889	0	0	0	0	0	0
An15g03560	#REF!	hypothetical protein	37.537	43.6647	35.5786	32.7838	1.16324	0.947827	0.873371	0.814813	0.921446	0.750806	0	0	0	0	0	0
An08g01790	#REF!	strong similarity to eukaryotic initiation factor 3H1 subunit TIF3H1 - Arabidopsis thaliana	1801.79	1626.44	1538.37	1417.56	0.902679	0.853801	0.786751	0.945853	0.921469	0.871574	0	0	0	0	0	0
An07g10190	#REF!	strong similarity to hypothetical DRPLA related protein - Neurospora crassa	42.6481	37.6325	37.4378	34.4979	0.882396	0.87783	0.808898	0.994826	0.921474	0.916707	0	0	0	0	0	0
An09g02870	#REF!	similarity to transcription activator prnA - Aspergillus nidulans	23.3506	21.1842	22.155	20.4153	0.907224	0.948794	0.874292	1.04582	0.921477	0.963701	0	0	0	0	0	0
An02g00950	#REF!	similarity to hypothetical protein B2A19.90 - Neurospora crassa	55.5121	55.3459	52.5207	48.3985	0.997006	0.946112	0.871855	0.948953	0.921514	0.874474	0	0	0	0	0	0
NE		NE	34.198	33.3417	33.2379	30.6311	0.974962	0.971927	0.895698	0.996887	0.92157	0.9187	0	0	0	0	0	0
An02g09840	#REF!	hypothetical protein	35.6545	35.1924	33.3257	30.7142	0.98704	0.934685	0.86144	0.946958	0.921636	0.872751	0	0	0	0	0	0
An15g05800	#REF!	questionable ORF	27.5033	25.475	26.7332	24.6397	0.926255	0.972	0.895884	1.04939	0.921692	0.967211	0	0	0	0	0	0
An01g12180	#REF!	strong similarity to tRNA (cytosine-5-)-methyltransferase Ncl1 - Saccharomyces cerevisiae	506.195	440.766	380.371	350.602	0.870743	0.751431	0.692622	0.862977	0.921737	0.795438	0	0	-1	0	0	0
An02g14500	#REF!	similarity to hypothetical protein encoded by An11g03520 - Aspergillus niger	388.264	398.897	477.257	439.921	1.02739	1.22921	1.13305	1.19644	0.92177	1.10284	0	0	0	0	0	0
An14g05370	#REF!	strong similarity to cell surface ferroxidase precursor Fet3 - Saccharomyces cerevisiae	50.5162	48.1946	49.0213	45.1868	0.954043	0.970408	0.894502	1.01715	0.92178	0.937591	0	0	0	0	0	0
An02g10350	#REF!	strong similarity to farnesyl-pyrophosphate synthase FPPS - Gibberella fujikuroi	1701.84	1363.45	1503.48	1385.91	0.801166	0.883443	0.814363	1.1027	0.921807	1.01647	0	0	0	0	0	0
An15g05930	#REF!	strong similarity to EST an_3119 - Aspergillus niger	130.946	100.71	104.544	96.3696	0.769098	0.798375	0.735949	1.03807	0.921809	0.956899	0	0	0	0	0	0
An12g07590	#REF!	similarity to meiotic cohesin rec8p - Schizosaccharomyces pombe [truncated ORF]	18.3924	19.1104	20.1542	18.5788	1.03904	1.09579	1.01014	1.05462	0.921835	0.972181	0	0	0	0	0	0
An15g06760	#REF!	similarity to D-oliose 4-ketoreductase mtmU - Streptomyces argillaceus	43.4043	31.3646	33.3761	30.7696	0.722614	0.768959	0.708905	1.06413	0.921903	0.981029	0	0	0	0	0	0
An01g13200	#REF!	similarity to FLEXHT-10 from patent WO200070047-A2 - Homo sapiens	62.9447	41.8278	37.0571	34.1644	0.664516	0.588724	0.542768	0.885944	0.92194	0.816787	0	-1	-1	0	0	0
An18g01400	#REF!	strong similarity to monocarboxylate transporter 3 MCT3 - Rattus norvegicus	358.372	217.901	181.498	167.33	0.608031	0.50645	0.466918	0.832935	0.921942	0.767918	-1	-1	-1	0	0	0
An11g04190	#REF!	questionable ORF	30.5754	32.6876	30.9508	28.5351	1.06908	1.01228	0.93327	0.946866	0.921951	0.872964	0	0	0	0	0	0
An08g10610	#REF!	strong similarity to hypothetical protein EAA59931.1 - Aspergillus nidulans	346.071	300.176	301.03	277.538	0.867381	0.86985	0.801967	1.00285	0.92196	0.924584	0	0	0	0	0	0
An08g08680	#REF!	weak similarity to merozoite surface protein 1 MSP1 - Plasmodium cynomolgi	25.4079	25.173	24.3522	22.4526	0.990756	0.958448	0.883686	0.967391	0.921997	0.891932	0	0	0	0	0	0
An08g06080	#REF!	anthranilate synthase multifunctional protein trpC - Aspergillus niger	848.051	987.293	850.781	784.433	1.16419	1.00322	0.924983	0.861731	0.922015	0.794529	0	0	0	0	0	0
An11g07430	#REF!	hypothetical protein	20.8328	22.1566	23.4079	21.5829	1.06355	1.12361	1.03601	1.05647	0.922037	0.974106	0	0	0	0	0	0
An15g01620	#REF!	weak similarity to mucin-like protein Muc1 - Saccharomyces cerevisiae	77.9681	74.4045	84.9456	78.3262	0.954295	1.08949	1.00459	1.14167	0.922075	1.05271	0	0	0	0	0	0
An16g05420	#REF!	strong similarity to glucose-6-phosphate isomerase Pgi1 - Saccharomyces cerevisiae	2076.67	1338.77	1361.19	1255.15	0.644672	0.655464	0.604406	1.01674	0.922104	0.93754	-1	-1	-1	0	0	0
An04g03800	#REF!	weak similarity to hypothetical protein CAB51071.1 - Homo sapiens	291.835	255.787	238.138	219.591	0.876479	0.816002	0.752451	0.931	0.922119	0.858493	0	0	0	0	0	0
An06g01530	#REF!	similarity to glucan 1,3-beta-glucosidase Bgl2 - Saccharomyces cerevisiae	62.7288	57.7071	53.8954	49.7006	0.919945	0.859181	0.79231	0.933948	0.922168	0.861257	0	0	0	0	0	0
An08g11590	#REF!	strong similarity to hypothetical related to spore coat protein SP96 B15I20.140 - Neurospora crassa	50.1569	49.4979	47.2766	43.5972	0.986861	0.942575	0.869218	0.955124	0.922173	0.88079	0	0	0	0	0	0
An01g10990	#REF!	strong similarity to mitochondrial threonine--tRNA ligase Mst1 - Saccharomyces cerevisiae	220.768	180.638	157.053	144.838	0.818223	0.711394	0.656061	0.869437	0.92222	0.801812	0	0	-1	0	0	0
An08g09370	#REF!	similarity to transcription factor Gal4 - Saccharomyces cerevisiae	30.6451	31.8227	29.6245	27.3208	1.03843	0.966697	0.891522	0.930923	0.922235	0.85853	0	0	0	0	0	0
An04g03910	#REF!	strong similarity to pre-mRNA splicing factor Prp39 - Saccharomyces cerevisiae	455.567	441.374	376.568	347.306	0.968845	0.826593	0.762361	0.853173	0.922293	0.786876	0	0	0	0	0	0
An02g00620	#REF!	weak similarity to endometrium tumour EST encoded protein 15 from patent DE19817948-A1 - Homo sapiens	42.2985	39.6812	43.6018	40.2139	0.938125	1.03081	0.950718	1.0988	0.922299	1.01342	0	0	0	0	0	0
An14g01030	#REF!	strong similarity to translation initiation factor eIF-3 subunit - Homo sapiens [truncated ORF]	2026.83	1729.3	1225.49	1130.3	0.853204	0.604632	0.557667	0.70866	0.922326	0.653615	0	-1	-1	0	0	-1
An14g04080	#REF!	strong similarity to iron-sulfur subunit of ubiquinol--cytochrome c reductase rip1p - Schizosaccharomyces pombe	1656.82	1298.67	741.588	684.006	0.783835	0.447597	0.412843	0.571034	0.922354	0.526696	0	-1	-1	0	0	-1
An14g06380	#REF!	weak similarity to hypothetical protein MT0291.4 - Mycobacterium tuberculosis	44.6544	41.5826	43.8867	40.4793	0.931211	0.982808	0.906503	1.05541	0.92236	0.973467	0	0	0	0	0	0
An14g01030	#REF!	strong similarity to translation initiation factor eIF-3 subunit - Homo sapiens [truncated ORF]	1566.44	1337.92	855.543	789.145	0.854115	0.54617	0.503782	0.639457	0.922391	0.589829	0	-1	-1	0	0	0
An04g08780	#REF!	hypothetical protein	33.0279	34.0435	33.1258	30.5549	1.03075	1.00296	0.925125	0.973044	0.922391	0.897527	0	0	0	0	0	0
An11g03530	#REF!	strong similarity to tartrate transport protein ttuB - Agrobacterium vitis	36.5034	40.601	36.2057	33.399	1.11225	0.991845	0.914956	0.891745	0.922478	0.822616	0	0	0	0	0	0
An13g01010	#REF!	strong similarity to hypothetical protein YOR294w - Saccharomyces cerevisiae	291.548	258.353	223.854	206.513	0.886143	0.767811	0.708334	0.866464	0.922537	0.799345	0	0	0	0	0	0
An03g01720	#REF!	hypothetical protein	46.9204	48.4167	43.3992	40.0377	1.03189	0.924954	0.853311	0.896369	0.922545	0.826941	0	0	0	0	0	0
An09g05290	#REF!	strong similarity to exonuclease II SPAC17A5.14 - Schizosaccharomyces pombe	476.989	538.468	487.15	449.422	1.12889	1.0213	0.942206	0.904696	0.922555	0.834631	0	0	0	0	0	0
An01g00070	#REF!	strong similarity to N2,N2-dimethylguanosine tRNA methyltransferase trm1p - Schizosaccharomyces pombe	159.989	108.282	86.7854	80.0691	0.676805	0.542444	0.500465	0.801478	0.92261	0.739451	0	-1	-1	0	0	0
An18g02250	#REF!	strong similarity to hypothetical protein encoded by An01g14540 - Aspergillus niger	147.686	163.541	169.106	156.021	1.10736	1.14504	1.05644	1.03403	0.922622	0.954015	0	0	0	0	0	0
An04g04550	#REF!	hypothetical protein	85.7157	89.868	79.9605	73.7745	1.04844	0.932857	0.860688	0.889755	0.922637	0.820921	0	0	0	0	0	0
An13g01070	#REF!	strong similarity to 40S ribosomal protein S28.e.B RPS 28B Rps33b - Saccharomyces cerevisiae	8887.13	8034.07	7415.39	6841.88	0.904012	0.834396	0.769865	0.922992	0.922661	0.851609	0	0	0	0	0	0
An03g03660	#REF!	strong similarity to glutathione reductase Glr1 - Saccharomyces cerevisiae	1178.26	1362.41	1177.39	1086.33	1.1563	0.999265	0.921985	0.864195	0.922664	0.797361	0	0	0	0	0	0
An16g00250	#REF!	strong similarity to cytosolic factor Sec14 - Saccharomyces cerevisiae	88.7729	46.1978	50.0364	46.168	0.520404	0.563645	0.520069	1.08309	0.922689	0.999356	-1	-1	-1	0	0	0
An11g06490	#REF!	strong similarity to hypothetical protein CAD70872.1 - Neurospora crassa	38.4476	37.2204	35.791	33.0243	0.96808	0.930902	0.858941	0.961596	0.922697	0.887262	0	0	0	0	0	0
An13g02940	#REF!	strong similarity to enoyl reductase of the lovastatin biosynthesis lovC - Aspergillus terreus	22.899	20.5965	20.5671	18.9774	0.899449	0.898167	0.828742	0.998576	0.922704	0.921389	0	0	0	0	0	0
An03g01350	#REF!	strong similarity to alcohol dehydrogenase alcA - Aspergillus nidulans	30.7197	28.7578	29.4325	27.158	0.936137	0.958097	0.884059	1.02346	0.922723	0.944369	0	0	0	0	0	0
An15g03470	#REF!	hypothetical protein	40.3263	38.2343	37.1327	34.2635	0.948122	0.920805	0.849656	0.971187	0.922732	0.896146	0	0	0	0	0	0
An04g09670	#REF!	strong similarity to sulfur dioxygenase SoxC - Rhodococcus sp.	22.5104	24.7074	25.6628	23.6799	1.0976	1.14004	1.05196	1.03867	0.922735	0.958414	0	0	0	0	0	0
An14g02690	#REF!	weak similarity to hypothetical protein MT4026.1 - Mycobacterium tuberculosis	25.0598	25.6076	25.6163	23.6372	1.02186	1.02221	0.943231	1.00034	0.92274	0.923054	0	0	0	0	0	0
An11g02350	#REF!	hypothetical protein	25.9754	27.0429	26.3481	24.3142	1.0411	1.01435	0.936048	0.974305	0.922808	0.899096	0	0	0	0	0	0
An11g08420	#REF!	hypothetical protein	43.5844	39.8475	40.8442	37.6915	0.914262	0.937129	0.864794	1.02501	0.922812	0.945893	0	0	0	0	0	0
An02g04260	#REF!	strong similarity to hypothetical small hypothetical zinc-finger protein tim13p - Schizosaccharomyces pombe	966.645	974.519	1098.89	1014.1	1.00815	1.1368	1.0491	1.12762	0.922848	1.04062	0	0	0	0	0	0
An01g02040	#REF!	hypothetical protein	42.6946	52.6414	59.1901	54.6256	1.23298	1.38636	1.27945	1.1244	0.922883	1.03769	0	0	0	0	0	0
An01g00190	#REF!	similarity to protein PRIB - Lentinus edodes	46.9689	41.8768	43.2229	39.8933	0.891585	0.920245	0.849355	1.03214	0.922966	0.952635	0	0	0	0	0	0
An03g00120	#REF!	hypothetical protein	21.3425	20.7285	20.7831	19.1826	0.971233	0.973792	0.898798	1.00263	0.922988	0.92542	0	0	0	0	0	0
An07g09110	#REF!	similarity to monooxygenase VioC - Chromobacterium violaceum	160.851	156.481	172.563	159.281	0.972831	1.07282	0.990244	1.10278	0.923032	1.0179	0	0	0	0	0	0
An08g10920	#REF!	strong similarity to citrate synthase YKPSCA - Pseudomonas aeruginosa	39.3862	37.0979	35.0943	32.3939	0.941901	0.891029	0.822468	0.94599	0.923054	0.8732	0	0	0	0	0	0
An08g09720	#REF!	similarity to integral membrane protein PTH11 - Magnaporthe grisea	22.0871	23.1125	23.724	21.8998	1.04642	1.07411	0.991517	1.02646	0.923104	0.947531	0	0	0	0	0	0
An01g13430	#REF!	weak similarity to desaturase homologue from patent WO9846764-A1 - Schizochytrium sp.	41.1132	41.9675	39.4894	36.4546	1.02078	0.960503	0.886689	0.940951	0.92315	0.86864	0	0	0	0	0	0
An07g00360	#REF!	strong similarity to polyamine transport protein Tpo1 - Saccharomyces cerevisiae	51.697	53.6462	53.7649	49.6346	1.0377	1.04	0.960105	1.00221	0.923178	0.925221	0	0	0	0	0	0
An02g03070	#REF!	strong similarity to glycosylphosphatidylinositol-anchored beta(1-3)glucanosyltransferase gel3 - Aspergillus fumigatus	34.5222	36.7371	37.1253	34.2737	1.06416	1.07541	0.992802	1.01057	0.923189	0.932945	0	0	0	0	0	0
An16g06610	#REF!	strong similarity to high-affinity glucose transporter HGT1 - Kluyveromyces lactis	27.9629	32.9671	30.6233	28.2719	1.17896	1.09514	1.01105	0.928906	0.923214	0.857579	0	0	0	0	0	0
An15g07170	#REF!	hypothetical protein	46.9724	49.7996	49.7931	45.9699	1.06019	1.06005	0.978659	0.999869	0.92322	0.923099	0	0	0	0	0	0
An02g04550	#REF!	hypothetical protein	54.8651	57.537	60.2456	55.6243	1.0487	1.09807	1.01384	1.04707	0.923293	0.966757	0	0	0	0	0	0
An13g03290	#REF!	strong similarity to hypothetical protein of the paxilline biosynthesis gene cluster paxU - Penicillium paxilli	32.9106	30.722	30.8251	28.4619	0.933499	0.936633	0.864823	1.00336	0.923332	0.926432	0	0	0	0	0	0
An02g14260	#REF!	questionable ORF	21.3913	22.4814	22.4533	20.7319	1.05096	1.04964	0.969174	0.99875	0.923336	0.922182	0	0	0	0	0	0
An07g01360	#REF!	similarity to hypothetical protein CAD21381.1 - Neurospora crassa	47.0968	53.5947	51.1689	47.249	1.13797	1.08646	1.00323	0.954738	0.923393	0.881598	0	0	0	0	0	0
An07g07390	#REF!	strong similarity to subunit IV of cytochrome c oxidase Cox4 - Saccharomyces cerevisiae	4269.62	3362.17	3049.63	2816.07	0.787462	0.714261	0.65956	0.907042	0.923416	0.837577	0	-1	-1	0	0	0
An02g01650	#REF!	strong similarity to hypothetical protein B8B20.20 - Neurospora crassa	131.675	134.016	125.908	116.267	1.01778	0.956202	0.882987	0.939498	0.923432	0.867563	0	0	0	0	0	0
An15g07270	#REF!	similarity to chemoattractant receptor CAR1 - Dictyostelium discoideum	27.2021	29.5971	25.9347	23.9504	1.08805	0.953409	0.880463	0.876257	0.923489	0.809214	0	0	0	0	0	0
An09g06080	#REF!	questionable ORF	42.3791	42.4612	41.7718	38.5764	1.00194	0.98567	0.910269	0.983763	0.923502	0.908508	0	0	0	0	0	0
An08g06550	#REF!	strong similarity to subunit VIII of ubiquinol--cytochrome c reductase - Saccharomyces cerevisiae	3177.98	2295.77	2048.47	1891.83	0.722398	0.644583	0.595294	0.892283	0.923534	0.824053	0	0	-1	0	0	0
An11g10070	#REF!	weak similarity to hypothetical protein SPAC13G7.11 - Schizosaccharomyces pombe	201.971	175.034	117.458	108.477	0.866629	0.581556	0.537093	0.671055	0.923545	0.61975	0	0	-1	0	0	0
An05g01420	#REF!	weak similarity to hypothetical protein encoded by An08g08120 - Aspergillus niger	93.3428	82.2585	78.835	72.8082	0.881251	0.844575	0.780009	0.958381	0.923552	0.885115	0	0	0	0	0	0
An01g13190	#REF!	strong similarity to cytoplasmic ribosomal protein of the small subunit S5.e - Saccharomyces cerevisiae	11988.8	10261.1	9796.4	9047.59	0.855892	0.817129	0.75467	0.95471	0.923562	0.881734	0	0	0	0	0	0
An11g02040	#REF!	strong similarity to phosphogluconate dehydrogenase Gnd1 - Saccharomyces cerevisiae	7859.33	5522.43	4792.65	4426.35	0.702659	0.609804	0.563197	0.867852	0.923571	0.801522	-1	-1	-1	0	0	0
An18g00550	#REF!	strong similarity to O-methyltransferase B omtB - Aspergillus parasiticus	39.5926	37.2403	36.4955	33.7088	0.940587	0.921777	0.851392	0.980002	0.923643	0.905171	0	0	0	0	0	0
An04g02170	#REF!	strong similarity to hypothetical 3-hydroxyacyl-CoA-dehydrogenase hcd - Gibberella zeae	57.0457	62.0655	59.5972	55.0466	1.088	1.04473	0.964956	0.960232	0.923643	0.886912	0	0	0	0	0	0
An16g01700	#REF!	similarity to L-iditol 2-dehydrogenase (sorbitol dehydrogenase) tms1p - Schizosaccharomyces pombe	46.109	50.0359	43.6835	40.3505	1.08517	0.947396	0.875111	0.873042	0.923702	0.806431	0	0	0	0	0	0
An11g11000	#REF!	similarity to DNA polymerase kappa TRF4 - Homo sapiens	162.346	114.262	104.004	96.0788	0.703818	0.640631	0.591816	0.910223	0.923801	0.840865	0	-1	-1	0	0	0
An02g06200	#REF!	hypothetical protein	40.5755	41.3413	39.9337	36.8942	1.01887	0.984182	0.909272	0.965953	0.923885	0.89243	0	0	0	0	0	0
An02g06740	#REF!	hypothetical protein	84.5368	86.8343	71.0503	65.6481	1.02718	0.840466	0.776562	0.818229	0.923966	0.756016	0	0	0	0	0	0
An07g03190	#REF!	weak similarity to hypothetical precursor of mitochondrial ribosomal protein Yml15 - Saccharomyces cerevisiae [putative sequencing error]	309.999	265.129	244.142	225.588	0.855257	0.787555	0.727706	0.92084	0.924006	0.850863	0	0	0	0	0	0
An09g01400	#REF!	hypothetical protein	26.6821	27.4917	27.9047	25.7845	1.03034	1.04582	0.96636	1.01502	0.924022	0.937903	0	0	0	0	0	0
NE		NE	52.8667	53.1262	45.2936	41.8534	1.00491	0.856751	0.791678	0.852566	0.924046	0.78781	0	0	0	0	0	0
An11g05820	#REF!	weak similarity to hypothetical transcription regulator, binuclear cluster zinc-finger protein SPBC1773.12 - Schizosaccharomyces pombe	19.6681	19.2505	20.3039	18.762	0.978769	1.03232	0.953932	1.05472	0.924062	0.974624	0	0	0	0	0	0
An07g04470	#REF!	strong similarity to butyrylcholinesterase BChE - Oryctolagus cuniculus	40.7065	42.5108	42.5789	39.346	1.04432	1.046	0.966578	1.0016	0.924074	0.925554	0	0	0	0	0	0
An04g07330	#REF!	strong similarity to mitochondrial ribosomal protein of the large subunit L12 - Homo sapiens	860.52	531.846	508.935	470.313	0.618052	0.591427	0.546545	0.956921	0.924112	0.884302	0	0	-1	0	0	0
An11g04100	#REF!	weak similarity to cellobiose dehydrogenase cdh - Trametes versicolor	35.921	37.6704	34.3488	31.7448	1.0487	0.956231	0.88374	0.911825	0.924191	0.8427	0	0	0	0	0	0
An02g03470	#REF!	hypothetical protein	53.9227	51.8768	51.4558	47.5578	0.962058	0.954251	0.881962	0.991885	0.924246	0.916745	0	0	0	0	0	0
An08g07910	#REF!	strong similarity to cytochrome P450 pisatin demethylase PDAT9 - Nectria haematococca	37.8003	37.416	38.5234	35.6062	0.989833	1.01913	0.941957	1.0296	0.924275	0.951632	0	0	0	0	0	0
An06g02320	#REF!	hypothetical protein	34.5229	35.3587	32.5784	30.1116	1.02421	0.943675	0.872221	0.921367	0.924281	0.851603	0	0	0	0	0	0
An04g00410	#REF!	strong similarity to dipeptidyl peptidase III - Rattus norvegicus	1256.71	1027.68	870.007	804.156	0.817751	0.692287	0.639888	0.846574	0.92431	0.782497	0	-1	-1	0	0	0
An01g04260	#REF!	strong similarity to cytosine deaminase FCA1 - Candida albicans	100.464	55.0719	46.9705	43.4167	0.548177	0.467537	0.432163	0.852894	0.924341	0.788365	-1	-1	-1	0	0	0
An03g00830	#REF!	weak similarity to intestinal mucin MUC2 - Homo sapiens	26.3374	20.7398	19.7741	18.2788	0.787468	0.750801	0.694026	0.953437	0.924381	0.881339	0	0	0	0	0	0
An02g08100	#REF!	strong similarity to translin-like protein TRAX - Gallus gallus	680.762	532.406	496.594	459.048	0.782073	0.729467	0.674314	0.932734	0.924393	0.862213	0	0	-1	0	0	0
An04g08130	#REF!	hypothetical protein	71.0847	52.0299	49.0764	45.3661	0.731942	0.690394	0.638197	0.943236	0.924396	0.871923	0	0	-1	0	0	0
An05g02560	#REF!	similarity to zinc-finger transcription factor amdA - Aspergillus nidulans	33.2339	32.4716	31.7004	29.3038	0.977062	0.953858	0.881745	0.97625	0.924399	0.902445	0	0	0	0	0	0
An03g01500	#REF!	strong similarity to hypothetical protein encoded by An11g08910 - Aspergillus niger	68.9573	68.0212	69.6762	64.4096	0.986424	1.01043	0.93405	1.02433	0.924412	0.946904	0	0	0	0	0	0
An18g05860	#REF!	strong similarity to cytoplasmic acidic ribosomal protein p1 - Alternaria alternata	6150.09	4515.95	4274.52	3951.46	0.734289	0.695034	0.642504	0.946539	0.924421	0.875001	0	-1	-1	0	0	0
An11g08900	#REF!	strong similarity to acetamidase amdS - Aspergillus nidulans	30.2852	29.1834	31.7938	29.3925	0.963622	1.04981	0.970523	1.08945	0.924471	1.00716	0	0	0	0	0	0
An09g04330	#REF!	weak similarity to pro-phenol oxidase subunit 1 proPO-p1 - Anopheles gambiae	27.2384	26.2838	24.8395	22.9642	0.964953	0.911928	0.843079	0.945049	0.924502	0.873699	0	0	0	0	0	0
An09g00120	#REF!	ferulic acid esterase A faeA - Aspergillus niger	31.038	32.0552	30.4664	28.1668	1.03277	0.981586	0.907496	0.950436	0.92452	0.878698	0	0	0	0	0	0
An07g00650	#REF!	hypothetical protein	30.0983	31.2597	34.1534	31.5755	1.03859	1.13473	1.04908	1.09257	0.92452	1.0101	0	0	0	0	0	0
An08g05950	#REF!	strong similarity to dihydropyrimidinase Pyd2 - Saccharomyces kluyveri	46.3208	48.1931	50.506	46.699	1.04042	1.09035	1.00817	1.04799	0.924624	0.968997	0	0	0	0	0	0
An04g08360	#REF!	strong similarity to cytochrome P450 monooxygenase TRI11 - Fusarium sporotrichioides	62.7424	62.6073	60.5805	56.0151	0.997846	0.965544	0.892779	0.967628	0.924638	0.894706	0	0	0	0	0	0
An01g13810	#REF!	strong similarity to urea amidolyase Dur1 - Saccharomyces cerevisiae	44.2339	41.4777	40.4866	37.4359	0.937691	0.915284	0.846317	0.976105	0.92465	0.902555	0	0	0	0	0	0
An04g02490	#REF!	strong similarity to tetrahydrofolylpolyglutamate synthase Met7 - Saccharomyces cerevisiae	660.408	659.795	501.127	463.415	0.999071	0.758814	0.70171	0.75952	0.924746	0.702363	0	0	-1	0	0	-1
An02g02570	#REF!	hypothetical protein	27.5716	25.7438	27.1337	25.0918	0.933708	0.984118	0.91006	1.05399	0.924748	0.974674	0	0	0	0	0	0
An07g00380	#REF!	strong similarity to hydantoinase from patent JP03251176-A - Pseudomonas sp.	56.8623	60.1557	55.9722	51.7613	1.05792	0.984345	0.910292	0.930455	0.924769	0.860456	0	0	0	0	0	0
An09g04320	#REF!	hypothetical protein [deleted ORF]	28.6073	26.8146	28.4733	26.3314	0.937336	0.995316	0.920445	1.06186	0.924776	0.98198	0	0	0	0	0	0
An12g08430	#REF!	weak similarity to hypothetical protein PA2750 - Pseudomonas aeruginosa	48.6873	49.4783	47.5956	44.0155	1.01625	0.977578	0.904044	0.96195	0.92478	0.889592	0	0	0	0	0	0
An08g07860	#REF!	questionable ORF	27.2241	28.9086	28.6409	26.4883	1.06188	1.05204	0.972973	0.990738	0.924841	0.916276	0	0	0	0	0	0
An09g05930	#REF!	hypothetical protein [truncated ORF]	21.7561	25.0561	25.4189	23.5085	1.15168	1.16836	1.08055	1.01448	0.924843	0.938233	0	0	0	0	0	0
An01g12590	#REF!	similarity to hypothetical protein 5C2.160 - Neurospora crassa	92.6959	93.048	107.589	99.509	1.0038	1.16067	1.0735	1.15627	0.924899	1.06944	0	0	0	0	0	0
An02g07950	#REF!	similarity to regulator protein Uga3 - Saccharomyces cerevisiae	149.419	122.136	119.504	110.529	0.817406	0.799792	0.739729	0.978451	0.924902	0.904971	0	0	0	0	0	0
An14g05430	#REF!	similarity to meso-2,3-butanediol dehydrogenase (D-acetoin forming) budC - Klebsiella pneumoniae	55.6761	62.7176	61.3695	56.7618	1.12647	1.10226	1.0195	0.978504	0.92492	0.905038	0	0	0	0	0	0
An05g00390	#REF!	strong similarity to acetyl coenzyme A synthase - Tetrahymena pyriformis	52.7293	57.4681	69.0699	63.8842	1.08987	1.3099	1.21155	1.20188	0.92492	1.11165	0	0	0	0	0	0
An03g05410	#REF!	hypothetical protein	121.155	114.999	101.771	94.1342	0.949194	0.840004	0.776975	0.884966	0.924965	0.818562	0	0	0	0	0	0
An02g03340	#REF!	similarity to hypothetical protein Aut4 - Saccharomyces cerevisiae	132.239	124.648	106.889	98.8708	0.942592	0.8083	0.747666	0.85753	0.924985	0.793202	0	0	0	0	0	0
An08g00560	#REF!	strong similarity to phosphatidyl-N-methylethanolamine N-methyltransferase Opi3 - Saccharomyces cerevisiae	897.696	1521.25	1778.83	1645.39	1.69462	1.98155	1.83291	1.16932	0.924989	1.08161	1	1	1	0	0	0
An03g02050	#REF!	weak similarity to hypothetical protein encoded by An06g02100 - Aspergillus niger	25.4547	26.4937	27.2162	25.1749	1.04082	1.0692	0.989009	1.02727	0.924996	0.950224	0	0	0	0	0	0
An15g01700	#REF!	strong similarity to nascent polypeptide-associated complex alpha chain alpha-NAC - Mus musculus	5867.31	5248.04	4554.68	4213.53	0.894453	0.776281	0.718136	0.867883	0.925099	0.802877	0	0	-1	0	0	0
An07g03540	#REF!	strong similarity to hypothetical protein encoded by An02g00500 - Aspergillus niger	20.6294	23.7413	22.1165	20.4602	1.15085	1.07209	0.9918	0.931565	0.92511	0.8618	0	0	0	0	0	0
An11g03770	#REF!	strong similarity to hypothetical blastomyces yeast phase-specific protein 1 related protein CAD70756.1 - Neurospora crassa	35.4899	39.3653	36.655	33.91	1.1092	1.03283	0.955483	0.93115	0.925113	0.861419	0	0	0	0	0	0
An13g00820	#REF!	similarity to protein fragment SEQ ID NO:23725 from patent EP1033405-A - Zea mays	1313.17	865.877	798.57	738.769	0.659379	0.608124	0.562584	0.922268	0.925114	0.853203	0	-1	-1	0	0	0
An16g03540	#REF!	strong similarity to exosome complex exonuclease Rrp6 - Saccharomyces cerevisiae	487.788	438.538	382.665	354.023	0.899034	0.78449	0.725774	0.872592	0.925153	0.807282	0	0	0	0	0	0
An18g00110	#REF!	strong similarity to hypothetical protein EAA61118.1 - Aspergillus nidulans	41.9418	49.1824	45.9754	42.5343	1.17263	1.09617	1.01413	0.934794	0.925154	0.864829	0	0	0	0	0	0
An08g12140	#REF!	weak similarity to finger protein Xfin - Xenopus laevis	22.7315	22.3736	24.1615	22.3537	0.984256	1.06291	0.983383	1.07991	0.925178	0.999112	0	0	0	0	0	0
An12g10820	#REF!	hypothetical protein	52.6347	52.7758	47.9727	44.3837	1.00268	0.911428	0.843241	0.90899	0.925187	0.840986	0	0	0	0	0	0
An11g04980	#REF!	similarity to RAN-binding protein Kap123 - Saccharomyces cerevisiae [truncated ORF]	1159.6	878.966	799.655	739.842	0.757991	0.689596	0.638015	0.909768	0.925201	0.841718	0	0	-1	0	0	0
An15g05250	#REF!	similarity to nuclear protein Hep27 - Homo sapiens	46.1173	47.8235	46.158	42.7063	1.037	1.00088	0.926037	0.965175	0.92522	0.892999	0	0	0	0	0	0
An01g10840	#REF!	strong similarity to hypothetical membrane protein YBR271w - Saccharomyces cerevisiae	89.8797	65.2451	55.1495	51.0262	0.725915	0.613593	0.567716	0.845268	0.925234	0.78207	0	-1	-1	0	0	0
An08g04500	#REF!	strong similarity to ATP-binding cassette multidrug transport protein atrA - Aspergillus nidulans	34.4539	37.5753	39.3786	36.4351	1.09059	1.14293	1.0575	1.04799	0.925251	0.969656	0	0	0	0	0	0
An07g08460	#REF!	hypothetical protein	44.1038	48.4597	46.7482	43.2545	1.09877	1.05996	0.980743	0.964682	0.925265	0.892586	0	0	0	0	0	0
An13g01100	#REF!	hypothetical protein	25.8942	25.067	27.9588	25.8702	0.968053	1.07973	0.999072	1.11537	0.925295	1.03204	0	0	0	0	0	0
An09g03400	#REF!	hypothetical protein	38.9822	34.111	35.5041	32.8526	0.87504	0.910779	0.84276	1.04084	0.925317	0.963109	0	0	0	0	0	0
An07g05140	#REF!	strong similarity to 70K U1 small nuclear ribonucleoprotein - Drosophila melanogaster	53.201	54.1635	62.1306	57.4923	1.01809	1.16785	1.08066	1.14709	0.925347	1.06146	0	0	0	0	0	0
An07g06140	#REF!	weak similarity to apoptosis associated protein YDR442W from patent WO200102550-A2 - Saccharomyces cerevisiae	71.7931	91.1271	84.7931	78.4632	1.2693	1.18108	1.09291	0.930493	0.925348	0.86103	0	0	0	0	0	0
An04g01650	#REF!	strong similarity to hypothetical protein B23I11.250 - Neurospora crassa	673.372	621.366	496.934	459.856	0.922768	0.737978	0.682916	0.799744	0.925387	0.740073	0	0	-1	0	0	0
An11g09950	#REF!	similarity to ketopantoate reductase apbA - Salmonella typhimurium	100.038	132.36	115.196	106.602	1.3231	1.15152	1.06562	0.870321	0.925396	0.805391	0	0	0	0	0	0
An08g09970	#REF!	similarity to beta-transducin-like protein het-e - Podospora anserina	30.9766	18.3922	19.0621	17.6402	0.593746	0.615372	0.569469	1.03642	0.925406	0.959113	-1	-1	-1	0	0	0
An11g06650	#REF!	strong similarity to ATP dependent RNA helicase Rrp3 - Saccharomyces cerevisiae	201.31	165.206	141.114	130.589	0.820654	0.700975	0.648694	0.854167	0.925416	0.790459	0	0	-1	0	0	0
An02g10990	#REF!	similarity to hypothetical protein encoded by An17g00650 - Aspergillus niger	17.0015	18.3003	18.104	16.7544	1.07639	1.06485	0.985466	0.989273	0.925452	0.915525	0	0	0	0	0	0
An02g12620	#REF!	strong similarity to copper metallochaperone Cox17 - Saccharomyces cerevisiae [putative sequencing error]	534.742	429.278	429.835	397.791	0.802776	0.803816	0.743894	1.0013	0.925452	0.926652	0	0	0	0	0	0
An16g01340	#REF!	strong similarity to hypothetical biphenyl-2,3-diol 1,2-dioxygenase VCA0463 - Vibrio cholerae	59.9493	52.155	52.2662	48.3744	0.869984	0.87184	0.806921	1.00213	0.925538	0.927512	0	0	0	0	0	0
An17g01120	#REF!	strong similarity to phosphatidylglycerophosphate synthase Pgs1 - Saccharomyces cerevisiae	27.5486	30.5141	28.2511	26.1477	1.10765	1.0255	0.949146	0.925836	0.925547	0.856904	0	0	0	0	0	0
An07g03580	#REF!	questionable ORF	25.7287	27.0373	27.5111	25.4639	1.05086	1.06928	0.989708	1.01752	0.925584	0.941805	0	0	0	0	0	0
An18g02350	#REF!	strong similarity to protein phosphatase X PPX - Homo sapiens	110.976	113.215	101.255	93.732	1.02017	0.9124	0.844612	0.894359	0.925704	0.827911	0	0	0	0	0	0
An11g08630	#REF!	hypothetical protein	38.5992	43.4153	39.6938	36.7462	1.12477	1.02836	0.951992	0.914281	0.925741	0.846387	0	0	0	0	0	0
An01g14770	#REF!	strong similarity to zinc-finger transcription factor amdA - Aspergillus nidulans	39.1622	39.1058	36.4062	33.7027	0.99856	0.929624	0.860591	0.930965	0.925741	0.861832	0	0	0	0	0	0
An10g00940	#REF!	hypothetical protein	118.984	125.999	109.995	101.828	1.05896	0.924459	0.855818	0.872988	0.92575	0.808168	0	0	0	0	0	0
An02g00650	#REF!	hypothetical protein	23.0704	22.2455	24.3921	22.5814	0.964246	1.05729	0.978804	1.0965	0.925765	1.0151	0	0	0	0	0	0
An08g06400	#REF!	strong similarity to actin-related protein arp2p - Schizosaccharomyces pombe [truncated ORF]	1182.02	1391.73	1248.14	1155.51	1.17742	1.05594	0.977576	0.896823	0.925788	0.830267	0	0	0	0	0	0
An12g01580	#REF!	similarity to 3-phosphoglycerate dehydrogenase PGDH - Arabidopsis thaliana	64.8901	45.0293	45.473	42.0985	0.693931	0.700769	0.648765	1.00985	0.925791	0.934914	0	0	0	0	0	0
An07g06510	#REF!	strong similarity to protein involved in ribosomal RNA processing Rrp40 - Saccharomyces cerevisiae	276.745	278.666	244.562	226.414	1.00694	0.88371	0.818132	0.877618	0.925792	0.812492	0	0	0	0	0	0
An07g04980	#REF!	similarity to N amino acid transport system protein mtr - Neurospora crassa	31.8585	35.08	35.1735	32.5638	1.10112	1.10406	1.02214	1.00267	0.925803	0.928272	0	0	0	0	0	0
An17g01350	#REF!	strong similarity to hypothetical protein EAA63847.1 - Aspergillus nidulans	81.9156	74.8341	84.2485	77.9998	0.913551	1.02848	0.952197	1.1258	0.92583	1.0423	0	0	0	0	0	0
An15g06700	#REF!	strong similarity to dihydroxy-acid dehydratase ilvD - Bacillus subtilis	169.766	77.6115	70.3268	65.1119	0.457168	0.414257	0.383539	0.906138	0.925847	0.838946	-1	-1	-1	0	0	0
An01g12340	#REF!	hypothetical protein [truncated ORF]	33.8188	34.0932	32.4721	30.0648	1.00811	0.960179	0.888997	0.952452	0.925866	0.881842	0	0	0	0	0	0
An07g01420	#REF!	strong similarity to hypothetical protein binA - Aspergillus nidulans	36.3597	38.8547	42.4751	39.3263	1.06862	1.16819	1.08159	1.09318	0.925867	1.01214	0	0	0	0	0	0
An14g05820	#REF!	strong similarity to beta-galactosidase lacA - Aspergillus niger	24.117	26.9427	25.918	23.9971	1.11717	1.07468	0.995032	0.961966	0.925888	0.890673	0	0	0	0	0	0
An11g07680	#REF!	strong similarity to brefeldin A resistance protein Bfr2 - Saccharomyces cerevisiae	38.8396	39.4012	38.7603	35.888	1.01446	0.997959	0.924008	0.983734	0.925897	0.910837	0	0	0	0	0	0
An11g09820	#REF!	weak similarity to filamentous hemagglutinin fhaB - Bortedella pertussis	96.6532	64.9636	62.7613	58.1125	0.672132	0.649345	0.601247	0.966099	0.925928	0.894538	0	-1	-1	0	0	0
An17g00140	#REF!	strong similarity to lovastatin nonaketide synthase lovB - Aspergillus terreus [putative frameshift]	48.0718	45.3237	48.5726	44.9765	0.942834	1.01042	0.935611	1.07168	0.925965	0.99234	0	0	0	0	0	0
An01g13160	#REF!	strong similarity to alpha-isopropylmalate synthase Leu4 - Saccharomyces cerevisiae	1031.16	923.732	801.388	742.106	0.895817	0.77717	0.719679	0.867555	0.926025	0.803378	0	0	0	0	0	0
An02g05710	#REF!	hypothetical protein	30.2427	30.7306	31.4985	29.1684	1.01613	1.04152	0.964475	1.02499	0.926025	0.949162	0	0	0	0	0	0
An08g10070	#REF!	strong similarity to DNA repair protein Rad16 - Saccharomyces cerevisiae [truncated ORF]	66.6326	72.5517	75.809	70.2018	1.08883	1.13772	1.05357	1.0449	0.926034	0.96761	0	0	0	0	0	0
An04g01110	#REF!	similarity to hypothetical protein 12F11.170 - Neurospora crassa	155.797	169.081	209.756	194.241	1.08526	1.34634	1.24676	1.24057	0.926034	1.14881	0	0	0	0	0	0
An16g01370	#REF!	similarity to RNA polymerase II transcription factor Upc2 - Saccharomyces cerevisiae	54.5567	55.524	56.1178	51.9677	1.01773	1.02861	0.952543	1.01069	0.926046	0.935949	0	0	0	0	0	0
An08g11030	#REF!	acid phosphatase aph, 3-phytase phyB - Aspergillus niger	349.242	476.391	388.215	359.527	1.36407	1.11159	1.02945	0.814908	0.926102	0.754688	0	0	0	0	0	0
An12g07610	#REF!	hypothetical protein	26.385	27.2913	26.6957	24.7232	1.03435	1.01178	0.937018	0.978177	0.926112	0.905901	0	0	0	0	0	0
An09g00570	#REF!	weak similarity to calcium binding protein P22 - Gallus gallus	46.8053	40.2762	43.7639	40.5303	0.860506	0.935022	0.865936	1.0866	0.926113	1.00631	0	0	0	0	0	0
An04g03040	#REF!	weak similarity to hypothetical late embryonic abundant protein EMB23 - Picea glauca	33.2497	33.4902	32.8875	30.4576	1.00723	0.989107	0.916027	0.982003	0.926115	0.909448	0	0	0	0	0	0
An15g02540	#REF!	strong similarity to hypothetical protein encoded by An18g01500 - Aspergillus niger	98.7085	89.1164	101.489	93.9908	0.902824	1.02817	0.952206	1.13883	0.926121	1.0547	0	0	0	0	0	0
An05g00310	#REF!	strong similarity to hypothetical nuclear migration protein - Neurospora crassa	141.35	143.191	109.935	101.82	1.01303	0.777752	0.720342	0.767748	0.926185	0.711077	0	0	0	0	0	0
An01g07780	#REF!	questionable ORF	21.5749	23.4023	23.2794	21.5622	1.0847	1.079	0.99941	0.994751	0.926234	0.921372	0	0	0	0	0	0
An03g05130	#REF!	similarity to hypothetical dihydrofolate reductase CAB16576.1 - Schizosaccharomyces pombe	26.3285	24.8104	25.5729	23.6867	0.942343	0.971301	0.899663	1.03073	0.926245	0.954708	0	0	0	0	0	0
An09g01370	#REF!	strong similarity to lignostilbene-alpha,beta-dioxygenase LSD - Pseudomonas paucimobilis	41.1975	40.3395	39.4523	36.5425	0.979174	0.957638	0.887007	0.978006	0.926245	0.905873	0	0	0	0	0	0
An01g02640	#REF!	strong similarity to O-methyltransferase B omtB - Aspergillus parasiticus	377.084	1717.62	1461.73	1353.93	4.55501	3.87641	3.59051	0.851021	0.926248	0.788256	1	1	1	0	0	0
An16g00850	#REF!	strong similarity to hypothetical protein SPAC9E9.15 - Schizosaccharomyces pombe	134.868	88.0178	71.5019	66.23	0.652621	0.530162	0.491072	0.812357	0.926268	0.752461	0	-1	-1	0	0	0
An01g03570	#REF!	strong similarity to cytochrome-b5 reductase Mcr1 - Saccharomyces cerevisiae	1957.92	1410.42	1319.96	1222.7	0.720367	0.674165	0.624487	0.935865	0.926311	0.866902	0	-1	-1	0	0	0
An07g03770	#REF!	strong similarity to Cu,Zn superoxide dismutase sodC - Aspergillus fumigatus	5214.58	4292.18	4489.58	4158.83	0.823111	0.860966	0.79754	1.04599	0.926331	0.968933	0	0	0	0	0	0
An13g03330	#REF!	strong similarity to alcohol dehydrogenase alcA - Aspergillus nidulans	35.0467	34.4826	33.5748	31.1029	0.983905	0.958002	0.887471	0.973673	0.926377	0.901988	0	0	0	0	0	0
An18g05070	#REF!	strong similarity to 26S proteasome subunit 9 - Homo sapiens	1353.56	1346.38	1450.66	1343.9	0.994698	1.07174	0.992859	1.07745	0.926402	0.998151	0	0	0	0	0	0
An03g00680	#REF!	strong similarity to multidrug resistance protein fnx1p - Schizosaccharomyces pombe	65.2211	38.9585	40.7364	37.7398	0.59733	0.624589	0.578644	1.04563	0.926439	0.968717	-1	-1	-1	0	0	0
An18g04400	#REF!	strong similarity to GTP-binding protein DRG - Xenopus laevis	324.73	318.051	294.476	272.815	0.979429	0.906832	0.840129	0.925878	0.926444	0.857774	0	0	0	0	0	0
An08g02000	#REF!	strong similarity to hypothetical protein SPBC31F10.11c - Schizosaccharomyces pombe	164.854	193.14	185.931	172.258	1.17158	1.12785	1.04491	0.962675	0.926457	0.891877	0	0	0	0	0	0
An11g08000	#REF!	hypothetical protein	55.0624	53.2294	54.9689	50.9267	0.966712	0.998302	0.924892	1.03268	0.926465	0.95674	0	0	0	0	0	0
An09g01940	#REF!	strong similarity to 7-aminocholesterol resistance protein Rta1 - Saccharomyces cerevisiae	29.4838	29.8193	29.9507	27.7489	1.01138	1.01583	0.941158	1.00441	0.926487	0.930571	0	0	0	0	0	0
An11g00840	#REF!	strong similarity to RNA lariat debranching enzyme hDBR1 - Homo sapiens	164.641	149.283	153.177	141.925	0.906717	0.930371	0.862025	1.02609	0.926539	0.95071	0	0	0	0	0	0
An01g00930	#REF!	similarity to methyl chloride transferase AAC72357.1 - Batis maritima	27.0883	30.6924	26.4478	24.5051	1.13305	0.976354	0.904638	0.861705	0.926547	0.79841	0	0	0	0	0	0
An06g02360	#REF!	similarity to NAD-dependent 15-hydroxyprostaglandin dehydrogenase NAD - Homo sapiens	26.226	28.3291	25.1396	23.2931	1.08019	0.958573	0.888166	0.887412	0.92655	0.822231	0	0	0	0	0	0
An12g05250	#REF!	weak similarity to phenylcoumaran benzylic ether reductase homolog TH7 - Tsuga heterophylla	27.9939	27.8258	26.414	24.4743	0.993994	0.943563	0.874272	0.949265	0.926565	0.879555	0	0	0	0	0	0
An03g01970	#REF!	hypothetical protein	32.0218	32.3955	31.9814	29.6329	1.01167	0.998739	0.925397	0.987216	0.926565	0.91472	0	0	0	0	0	0
An14g02020	#REF!	hypothetical protein	63.4205	69.9195	61.197	56.703	1.10248	0.96494	0.894081	0.875249	0.926566	0.810976	0	0	0	0	0	0
An01g05370	#REF!	similarity to hypothetical protein encoded by An09g04380 - Aspergillus niger	89.9829	39.9224	35.8108	33.1815	0.443667	0.397973	0.368753	0.897009	0.926578	0.831148	0	-1	-1	0	0	0
An07g07530	#REF!	strong similarity to cell wall protein Utr2 - Saccharomyces cerevisiae	427.367	176.082	161.535	149.676	0.412016	0.377977	0.350228	0.917384	0.926585	0.850035	-1	-1	-1	0	0	0
An11g10980	#REF!	hypothetical protein	37.3896	36.2562	33.9786	31.4853	0.969686	0.908771	0.842088	0.937181	0.926622	0.868413	0	0	0	0	0	0
An18g02880	#REF!	hypothetical protein	41.4155	45.568	41.1189	38.1018	1.10026	0.99284	0.919989	0.902365	0.926624	0.836153	0	0	0	0	0	0
An13g00970	#REF!	weak similarity to heat shock protein groEL - Streptococcus pyogenes	31.5988	51.8929	52.8183	48.9434	1.64224	1.67153	1.5489	1.01783	0.926636	0.943161	0	1	0	0	0	0
An02g06600	#REF!	strong similarity to transcription factor Spt7 - Saccharomyces cerevisiae	66.1636	50.733	60.4296	55.9979	0.766781	0.913337	0.846355	1.19113	0.926662	1.10378	0	0	0	0	0	0
An16g04030	#REF!	similarity to hypothetical protein B15B10.090 - Neurospora crassa	33.3952	33.7033	34.9525	32.3894	1.00922	1.04663	0.969879	1.03706	0.926669	0.961015	0	0	0	0	0	0
An08g10530	#REF!	strong similarity to mitochondrial aconitate hydratase Aco1 - Saccharomyces cerevisiae	2729.83	1609.56	1315.81	1219.34	0.589619	0.482011	0.446674	0.817497	0.926688	0.757565	-1	-1	-1	0	0	0
An11g04470	#REF!	similarity to protein fragment SEQ ID NO:19254 from patent EP1033405-A2 - Arabidopsis thaliana	73.3073	65.8787	54.3681	50.3847	0.898665	0.741647	0.687308	0.825276	0.926733	0.76481	0	0	0	0	0	0
An07g00900	#REF!	similarity to hypothetical retrotransposon Tto1 - Nicotiana tabacum	21.594	22.9689	21.9422	20.335	1.06367	1.01612	0.941697	0.9553	0.926754	0.885329	0	0	0	0	0	0
An07g00190	#REF!	similarity to hypothetical methyltransferase AAO27746.2 - Fusarium sporotrichioides	22.8106	24.7477	21.8744	20.2728	1.08492	0.958956	0.888745	0.883896	0.926784	0.819181	0	0	0	0	0	0
An16g04690	#REF!	strong similarity to cytoplasmic ribosomal protein of the small subunit S17 - Saccharomyces cerevisiae	11329.8	11011	11525.5	10682	0.971866	1.01728	0.942828	1.04673	0.926814	0.970121	0	0	0	0	0	0
An07g09530	#REF!	strong similarity to alpha subunit E1 of the pyruvate dehydrogenase complex Pda1 - Saccharomyces cerevisiae	4102.99	3390.29	2777.27	2574.04	0.826297	0.676891	0.627356	0.819186	0.926821	0.759239	0	-1	-1	0	0	0
An18g02920	#REF!	hypothetical protein	24.9632	26.7726	25.5349	23.6671	1.07249	1.0229	0.948082	0.953767	0.926855	0.884004	0	0	0	0	0	0
An08g03520	#REF!	similarity to ubiquitin conjugating enzyme UBE2 - Homo sapiens [putative frameshift]	210.29	199.216	185.914	172.329	0.947337	0.884083	0.819482	0.93323	0.926928	0.865038	0	0	0	0	0	0
An12g02480	#REF!	hypothetical protein	92.3679	55.0336	72.6101	67.3052	0.595808	0.786097	0.728664	1.31938	0.92694	1.22299	-1	0	0	0	0	0
An12g06290	#REF!	strong similarity to D-lactate dehydrogenase dld - Kluyveromyces lactis	168.588	82.7354	73.2393	67.8903	0.490755	0.434427	0.402699	0.885223	0.926966	0.820571	-1	-1	-1	0	0	0
An03g05660	#REF!	strong similarity to catalase C catC - Aspergillus nidulans	56.2878	56.5053	52.7667	48.9144	1.00386	0.937446	0.869006	0.933837	0.926994	0.865661	0	0	0	0	0	0
An03g01230	#REF!	strong similarity to cell division cycle protein CDC25 - Candida albicans	62.0339	57.7447	56.2971	52.1872	0.930857	0.907522	0.841269	0.974932	0.926996	0.903757	0	0	0	0	0	0
An05g00870	#REF!	strong similarity to positive regulator of purine utilisation uaY - Aspergillus nidulans	63.6432	60.0622	57.0459	52.885	0.943733	0.896339	0.830961	0.94978	0.927061	0.880504	0	0	0	0	0	0
An12g04860	#REF!	strong similarity to cytoplasmic ribosomal protein of the large subunit L30 - Saccharomyces cerevisiae	5525.77	4521.13	4263.58	3952.73	0.81819	0.77158	0.715326	0.943033	0.927093	0.874279	0	0	-1	0	0	0
An02g05680	#REF!	strong similarity to hypothetical protein EAA62513.1 - Aspergillus nidulans	33.9175	33.8747	36.2428	33.6007	0.998737	1.06856	0.990658	1.06991	0.9271	0.99191	0	0	0	0	0	0
An02g08920	#REF!	strong similarity to TCP1-related protein Cct3 - Saccharomyces cerevisiae	1036.57	969.094	739.757	685.898	0.934905	0.713659	0.661699	0.763349	0.927193	0.707772	0	0	-1	0	0	0
An09g03580	#REF!	hypothetical protein	21.5423	21.6555	20.8257	19.3109	1.00525	0.966736	0.89642	0.961684	0.927264	0.891735	0	0	0	0	0	0
An03g01570	#REF!	similarity to stage V sporulation protein spoVK - Bacillus subtilis	196.749	252.838	228.431	211.817	1.28508	1.16103	1.07659	0.903467	0.92727	0.837758	0	0	0	0	0	0
An11g06930	#REF!	strong similarity to 3-methyl-2-oxobutanoate hydroxymethyltransferase panB - Aspergillus nidulans	119.13	60.2374	58.5897	54.3298	0.505643	0.491812	0.456053	0.972647	0.927292	0.901928	-1	-1	-1	0	0	0
An17g01090	#REF!	similarity to hypothetical protein SPCC4G3.18 - Schizosaccharomyces pombe	138.906	127.877	104.663	97.0548	0.9206	0.753482	0.698708	0.818469	0.927306	0.758971	0	0	0	0	0	0
An02g12270	#REF!	strong similarity to glycine-rich RNA-binding protein grrbp2 - Euphorbia esula	1264.48	617.874	889.034	824.421	0.488637	0.703081	0.651982	1.43886	0.927322	1.33429	-1	0	-1	0	0	0
An02g07120	#REF!	strong similarity to viral integration site protein int-6/EIF-3 P48 - Mus musculus	674.696	609.579	513.493	476.183	0.903486	0.761073	0.705774	0.842373	0.927341	0.781168	0	0	0	0	0	0
An09g05040	#REF!	similarity to hypothetical protein B1D4.110 - Neurospora crassa	47.2886	44.5038	28.1402	26.0963	0.941111	0.595073	0.551853	0.632309	0.92737	0.586385	0	0	0	0	0	0
An05g00740	#REF!	hypothetical protein	38.4622	36.9305	33.1872	30.7776	0.960175	0.86285	0.800204	0.898639	0.927396	0.833394	0	0	0	0	0	0
An02g11680	#REF!	strong similarity to translation initiation factor eIF-4A - Schizosaccharomyces pombe	5791.19	5125.6	4403.87	4084.13	0.885068	0.760443	0.705232	0.859191	0.927397	0.796811	0	0	0	0	0	0
An02g04400	#REF!	strong similarity to hypothetical protein SCF91.02c - Streptomyces coelicolor	38.4697	34.754	32.5043	30.1448	0.903412	0.844932	0.783599	0.935267	0.927411	0.867377	0	0	0	0	0	0
NE		NE	59.2762	49.9836	50.1872	46.5444	0.843232	0.846666	0.785211	1.00407	0.927416	0.931193	0	0	0	0	0	0
An01g02850	#REF!	hypothetical protein	356.423	495.592	628.87	583.234	1.39046	1.76439	1.63635	1.26892	0.927432	1.17684	0	1	1	0	0	0
An16g05950	#REF!	hypothetical protein	22.0428	23.899	23.7321	22.0101	1.08421	1.07664	0.998515	0.993014	0.92744	0.920961	0	0	0	0	0	0
An18g05550	#REF!	similarity to L-2-haloalkanoic acid dehalogenase hadL - Pseudomonas putida	49.1947	42.6916	39.436	36.5749	0.867809	0.801632	0.743473	0.923742	0.927449	0.856724	0	0	0	0	0	0
An10g01070	#REF!	hypothetical protein [truncated ORF]	125.413	59.3498	55.738	51.6953	0.473235	0.444435	0.412201	0.939144	0.92747	0.871028	-1	-1	-1	0	0	0
An16g06480	#REF!	similarity to hypothetical protein encoded by slr0317 - Synechocystis sp.	48.9094	47.4631	45.241	41.9597	0.970428	0.924995	0.857907	0.953182	0.927473	0.88405	0	0	0	0	0	0
An07g02230	#REF!	hypothetical protein	27.271	30.3574	30.1545	27.9686	1.11317	1.10573	1.02558	0.993316	0.927512	0.921312	0	0	0	0	0	0
An13g00680	#REF!	strong similarity to integral peroxisomal membrane protein PEX23 - Yarrowia lipolytica	231.212	277.997	274.405	254.518	1.20235	1.18681	1.1008	0.987082	0.927527	0.915545	0	0	0	0	0	0
An14g04430	#REF!	hypothetical protein	28.9734	28.4	29.2217	27.1044	0.980207	1.00857	0.935491	1.02893	0.927543	0.954381	0	0	0	0	0	0
An18g00320	#REF!	weak similarity to zinc-finger protein CZF1 - Candida albicans	18.0586	18.6889	16.9348	15.708	1.0349	0.937771	0.869834	0.906144	0.927555	0.840499	0	0	0	0	0	0
An16g05470	#REF!	weak similarity to hypothetical RNA-binding protein - Schizosaccharomyces pombe	209.925	203.072	202.781	188.092	0.967357	0.965971	0.895996	0.998567	0.92756	0.926231	0	0	0	0	0	0
An01g14080	#REF!	strong similarity to cytoplasmic ribosomal protein of the small subunit Ys24 - Saccharomyces cerevisiae	5823.35	5098.77	4857.39	4505.59	0.875574	0.834123	0.773711	0.952659	0.927575	0.883662	0	0	0	0	0	0
An16g03410	#REF!	similarity to hypothetical protein YMR244c-a - Saccharomyces cerevisiae	93.5149	103.828	97.1239	90.0922	1.11029	1.03859	0.9634	0.935428	0.9276	0.867703	0	0	0	0	0	0
An08g04680	#REF!	hypothetical protein	30.7894	29.8716	30.0198	27.8471	0.97019	0.975003	0.904437	1.00496	0.927625	0.932226	0	0	0	0	0	0
An02g00790	#REF!	hypothetical protein	50.7112	52.51	48.67	45.149	1.03547	0.959748	0.890315	0.926871	0.927655	0.859817	0	0	0	0	0	0
An11g05510	#REF!	strong similarity to peptidyl-prolyl isomerase Fpr3 - Saccharomyces cerevisiae	939.277	707.723	574.892	533.346	0.753477	0.612058	0.567827	0.812312	0.927734	0.753609	0	0	-1	0	0	0
An10g00780	#REF!	strong similarity to p-nitrobenzyl esterase pnbA - Bacillus subtilis	31.6428	30.7667	30.3005	28.1114	0.972314	0.95758	0.888397	0.984846	0.927752	0.913693	0	0	0	0	0	0
An17g01825	#REF!	strong similarity to huntingtin interacting protein 1 HIF-1 - Homo sapiens	33.7861	32.1909	34.1491	31.6829	0.952786	1.01074	0.937751	1.06083	0.927783	0.984219	0	0	0	0	0	0
An02g02520	#REF!	strong similarity to thiamin biosynthesis protein thi-4 - Neurospora crassa	219.193	150.474	143.198	132.859	0.68649	0.653298	0.606128	0.95165	0.927797	0.882938	0	0	-1	0	0	0
An02g13230	#REF!	weak similarity to tenascin-X Tnx - Mus musculus	35.5034	39.8493	34.4109	31.9287	1.12241	0.969228	0.899314	0.863526	0.927867	0.801237	0	0	0	0	0	0
An15g02700	#REF!	strong similarity to ATP-dependent DNA helicase II subunit Ku70 - Mus musculus	29.5512	31.6795	31.8236	29.5285	1.07202	1.0769	0.999233	1.00455	0.927882	0.932101	0	0	0	0	0	0
An03g05960	#REF!	strong similarity to epoxide hydrolase cEH - Corynebacterium sp.	45.7172	129.587	120.165	111.501	2.83455	2.62844	2.43892	0.927287	0.927898	0.860428	1	1	1	0	0	0
An16g04170	#REF!	strong similarity to acetolactate synthase protein from patent EP257993-A - Saccharomyces cerevisiae	1185.73	664.427	768.735	713.315	0.560354	0.648324	0.601585	1.15699	0.927907	1.07358	0	0	0	0	0	0
An18g05880	#REF!	similarity to nucleolar protein Nulp1 - Mus musculus	122.079	115.356	92.9304	86.2335	0.944928	0.761231	0.706374	0.805597	0.927936	0.747542	0	0	0	0	0	0
An02g08470	#REF!	similarity to hypothetical protein YGL079w - Saccharomyces cerevisiae	45.197	38.2501	43.7736	40.6203	0.846299	0.968507	0.898739	1.1444	0.927963	1.06196	0	0	0	0	0	0
An03g02840	#REF!	strong similarity to 3-oxoacyl-(acyl-carrier-protein) reductase fabG - Bacillus subtilis	86.8052	52.5995	47.7994	44.3573	0.605948	0.550651	0.510998	0.908743	0.927988	0.843303	0	-1	-1	0	0	0
An02g05000	#REF!	strong similarity to acyltransferase yscat1 from patent WO200018889-A2 - Saccharomyces sp.	163.696	267.777	215.183	199.687	1.63582	1.31453	1.21987	0.80359	0.927989	0.745723	1	0	0	0	0	0
An11g08790	#REF!	similarity to hypothetical protein yukJ - Bacillus subtilis	52.9925	51.415	48.1633	44.695	0.97023	0.908869	0.843421	0.936756	0.92799	0.8693	0	0	0	0	0	0
An02g03770	#REF!	strong similarity to precursor of heat shock protein Mdj1 - Saccharomyces cerevisiae	302.625	222.104	238.325	221.171	0.733925	0.787527	0.730843	1.07303	0.928023	0.995801	0	0	0	0	0	0
An08g10830	#REF!	strong similarity to geranylgeranyl pyrophosphate synthase GGPPS - Gibberella fujikuroi	46.5531	44.8327	52.1631	48.4088	0.963046	1.12051	1.03986	1.1635	0.928028	1.07976	0	0	0	0	0	0
An01g14920	#REF!	similarity to aminopeptidase P pepP - Lactococcus lactis	24.3608	26.7888	26.9628	25.0232	1.09967	1.10681	1.02719	1.0065	0.928063	0.934094	0	0	0	0	0	0
An13g03010	#REF!	hypothetical protein	27.1314	28.6168	25.3522	23.5285	1.05475	0.934425	0.867207	0.885921	0.928064	0.822191	0	0	0	0	0	0
NE		NE	42.1739	34.7173	32.1395	29.8276	0.823195	0.762071	0.707252	0.925748	0.928066	0.859156	0	0	0	0	0	0
An15g03910	#REF!	strong similarity to frost gene fr - Neurospora crassa	285.212	347.306	329.241	305.579	1.21771	1.15437	1.07141	0.947983	0.928132	0.879854	0	0	0	0	0	0
An08g02150	#REF!	questionable ORF	40.6201	41.3215	46.3181	42.9895	1.01727	1.14027	1.05833	1.12092	0.928137	1.04037	0	0	0	0	0	0
An01g03070	#REF!	similarity to mitochondrial ribosomal protein Yml27 - Saccharomyces cerevisiae	293.212	200.735	207.424	192.535	0.684608	0.707421	0.656641	1.03332	0.928219	0.959149	0	0	-1	0	0	0
An02g10470	#REF!	similarity to protein fragment SEQ ID NO:22341 from patent EP1033405-A2 - Arabidopsis thaliana	55.4296	52.5029	52.6207	48.8444	0.9472	0.949326	0.881197	1.00224	0.928234	0.930317	0	0	0	0	0	0
An11g08180	#REF!	similarity to hypothetical protein slr1968 - Synechocystis sp.	23.808	25.7313	24.3335	22.5873	1.08079	1.02207	0.948729	0.945675	0.92824	0.877814	0	0	0	0	0	0
An11g05910	#REF!	strong similarity to enoyl reductase of the lovastatin biosynthesis lovC - Aspergillus terreus	26.5417	27.9152	26.8446	24.9186	1.05175	1.01141	0.938847	0.96165	0.928254	0.892655	0	0	0	0	0	0
An11g03540	#REF!	strong similarity to cytochrome P450 monooxygenase TRI11 - Fusarium sporotrichioides	40.5878	44.8382	40.7435	37.8225	1.10472	1.00383	0.931868	0.908678	0.928308	0.843533	0	0	0	0	0	0
An08g05080	#REF!	strong similarity to hypothetical protein CAE47974.1 - Aspergillus fumigatus	60.2419	58.5308	59.4557	55.1956	0.971596	0.986949	0.916232	1.0158	0.928348	0.943017	0	0	0	0	0	0
An08g10210	#REF!	weak similarity to suppressor protein SEF1 - Kluyveromyces lactis	41.0287	53.0173	57.6073	53.4811	1.2922	1.40407	1.30351	1.08658	0.928374	1.00875	0	1	0	0	0	0
An04g05750	#REF!	strong similarity to hypothetical protein EAA71297.1 - Gibberella zeae [putative sequencing error]	691.825	676.195	768.65	713.601	0.977408	1.11105	1.03147	1.13673	0.928382	1.05532	0	0	0	0	0	0
An08g12200	#REF!	similarity to transcription initiation factor TFIID 100 kD subunit TAFII-100 - Homo sapiens	25.0397	25.4441	26.7087	24.7961	1.01615	1.06665	0.990271	1.0497	0.928393	0.974534	0	0	0	0	0	0
An01g10020	#REF!	hypothetical protein	29.3917	33.0208	31.6991	29.4319	1.12348	1.07851	1.00137	0.959975	0.928477	0.891315	0	0	0	0	0	0
An09g05010	#REF!	strong similarity to choline permease Hnm1 - Saccharomyces cerevisiae	167.128	102.552	56.2372	52.2151	0.613615	0.336492	0.312425	0.548376	0.928479	0.509155	-1	-1	-1	-1	0	-1
An01g04740	#REF!	strong similarity to ribosomal protein of the large subunit L12 - Mus musculus	8874.29	7351.98	6203.65	5760	0.828459	0.699059	0.649066	0.843807	0.928485	0.783462	0	-1	-1	0	0	0
An01g02440	#REF!	similarity to hypothetical protein K21H1.13 - Arabidopsis thaliana	93.9751	98.68	102.277	94.9644	1.05007	1.08834	1.01053	1.03645	0.9285	0.962347	0	0	0	0	0	0
An13g01400	#REF!	weak similarity to protein SEQ ID NO:5202 from patent EP786519-A2 - Staphylococcus aureus	29.3709	30.9384	28.2088	26.1922	1.05337	0.960431	0.891773	0.911771	0.928513	0.846591	0	0	0	0	0	0
An02g12780	#REF!	weak similarity to cell wall integrity and stress response factor Wsc2 - Saccharomyces cerevisiae	36.2867	35.7782	34.716	32.2384	0.985985	0.956712	0.888435	0.970311	0.928633	0.901063	0	0	0	0	0	0
An01g07030	#REF!	strong similarity to 2-ketoaldonate reductase yiaE - Escherichia coli	911.7	531.422	473.99	440.172	0.582891	0.519897	0.482803	0.891927	0.928652	0.82829	-1	-1	-1	0	0	0
An11g09060	#REF!	weak similarity to bacteriophage resistance mechanism subunit HsdR from patent FR2767831-A1 - Lactococcus lactis	49.4983	45.3075	49.2759	45.7603	0.915334	0.995508	0.924483	1.08759	0.928654	1.00999	0	0	0	0	0	0
An14g01870	#REF!	similarity to hypothetical ATPase SCD8A.32c - Streptomyces coelicolor	26.4646	29.2802	28.6257	26.5837	1.10639	1.08166	1.0045	0.977649	0.928664	0.907908	0	0	0	0	0	0
An04g02330	#REF!	hypothetical protein	50.6651	53.3931	48.0681	44.6401	1.05384	0.948742	0.881083	0.900267	0.928685	0.836065	0	0	0	0	0	0
An07g02310	#REF!	strong similarity to glutathione transferase D27 - Drosophila melanogaster	124.158	92.2286	112.673	104.641	0.74283	0.907493	0.842802	1.22167	0.928714	1.13458	0	0	0	0	0	0
An01g11370	#REF!	similarity to transcription activator prnA - Aspergillus nidulans	66.81	69.6304	68.4625	63.5824	1.04222	1.02473	0.95169	0.983226	0.928719	0.913141	0	0	0	0	0	0
An18g03400	#REF!	weak similarity to hypothetical fatty acid alpha-oxidase PIOX - Oryza sativa	32.9488	33.4994	31.9099	29.6355	1.01671	0.96847	0.89944	0.952551	0.928723	0.884656	0	0	0	0	0	0
An08g00610	#REF!	strong similarity to cytoplasmic ribosomal protein of the large subunit L9.b - Saccharomyces cerevisiae	10549	10228.9	9170.18	8516.76	0.96965	0.869292	0.807351	0.896501	0.928745	0.832621	0	0	0	0	0	0
An09g00240	#REF!	weak similarity to hypothetical protein CAC95768.1 - Listeria innocua [deleted ORF]	48.002	48.4477	53.0172	49.2395	1.00929	1.10448	1.02578	1.09432	0.928746	1.01634	0	0	0	0	0	0
An04g04590	#REF!	strong similarity to hypothetical protein AAP25659.1 - Bacillus anthracis	22.8548	23.4379	21.4024	19.8779	1.02551	0.936449	0.869747	0.91315	0.928772	0.848108	0	0	0	0	0	0
An07g06000	#REF!	strong similarity to cytosolic aspartate--tRNA ligase Dps1 - Saccharomyces cerevisiae	1893.26	1393.92	1200.83	1115.3	0.736257	0.634268	0.589093	0.861476	0.928776	0.800118	0	-1	-1	0	0	0
An13g00220	#REF!	weak similarity to protein fragment SEQ ID NO:54900 from patent EP1033405-A2 - Arabidopsis thaliana	84.2205	66.0876	75.7771	70.3874	0.784697	0.899747	0.835751	1.14662	0.928874	1.06506	0	0	0	0	0	0
An14g05270	#REF!	hypothetical protein	64.0396	65.0676	61.7881	57.396	1.01605	0.964842	0.896258	0.949598	0.928917	0.882098	0	0	0	0	0	0
An12g07560	#REF!	hypothetical protein	33.0929	33.2924	37.0603	34.4262	1.00603	1.11989	1.04029	1.11318	0.928924	1.03406	0	0	0	0	0	0
An02g06850	#REF!	similarity to hypothetical membrane protein YLR077w - Saccharomyces cerevisiae	274.344	240.709	205.756	191.132	0.877399	0.749993	0.696686	0.854791	0.928924	0.794036	0	0	0	0	0	0
An01g03590	#REF!	strong similarity to peptidase HPEP-6 from patent WO200042201-A2 - Homo sapiens	280.285	298.933	295.501	274.499	1.06653	1.05429	0.979356	0.988519	0.928927	0.918262	0	0	0	0	0	0
An17g00480	#REF!	hypothetical protein	51.6809	51.0303	47.3431	43.9785	0.987411	0.916065	0.850962	0.927745	0.928931	0.861811	0	0	0	0	0	0
An07g03620	#REF!	strong similarity to calcineurin chain cnaA - Aspergillus nidulans	53.2096	55.1324	42.8003	39.7607	1.03613	0.80437	0.747246	0.776318	0.928982	0.721186	0	0	0	0	0	0
An12g01760	#REF!	weak similarity to antigen P93 from patent WO9512676-A1 - Borrelia burgdorferi	30.8787	31.7194	29.2731	27.1942	1.02722	0.948001	0.880678	0.922877	0.928984	0.857338	0	0	0	0	0	0
An03g02900	#REF!	strong similarity to excision repair protein rad13p - Schizosaccharomyces pombe [truncated ORF]	63.8556	55.3271	69.3207	64.3981	0.866441	1.08559	1.0085	1.25292	0.928988	1.16395	0	0	0	0	0	0
An14g07050	#REF!	similarity to 7-aminocholesterol resistance protein Rta1 - Saccharomyces cerevisiae	52.9526	48.553	54.9214	51.0224	0.916913	1.03718	0.963549	1.13116	0.929009	1.05086	0	0	0	0	0	0
An03g02650	#REF!	strong similarity to inhibitor of endosome-lysosome fusion dlpA - Legionella pneumophila	41.3643	41.5443	38.0508	35.3508	1.00435	0.919894	0.854621	0.915908	0.929043	0.850919	0	0	0	0	0	0
An02g11570	#REF!	similarity to mitochondrial ribosomal protein of the large subunit Yml49 - Saccharomyces cerevisiae	418.592	392.893	308.039	286.186	0.938606	0.735894	0.683687	0.784028	0.929056	0.728406	0	0	-1	0	0	0
An15g07500	#REF!	strong similarity to ribokinase rbsK - Escherichia coli	752.357	635.051	587.425	545.754	0.844082	0.78078	0.725392	0.925005	0.929061	0.859386	0	0	0	0	0	0
An07g08590	#REF!	strong similarity to protein SEQ ID NO:7145 from patent WO200253728-A2 - Candida albicans	155.783	110.873	106.98	99.391	0.711717	0.686726	0.638011	0.964887	0.929062	0.89644	0	0	0	0	0	0
An01g10050	#REF!	strong similarity to IgE-dependent histamine-releasing factor - Homo sapiens	7444.24	5499.73	4541.7	4219.53	0.738791	0.610096	0.566818	0.825804	0.929063	0.767224	0	-1	-1	0	0	0
An12g03320	#REF!	hypothetical protein	60.4447	61.3487	61.238	56.8967	1.01496	1.01312	0.941301	0.998196	0.929107	0.927432	0	0	0	0	0	0
An05g00580	#REF!	questionable ORF	69.5021	69.4123	68.984	64.0954	0.998708	0.992545	0.922209	0.99383	0.929136	0.923402	0	0	0	0	0	0
An16g00410	#REF!	strong similarity to human oxidoreductase protein HORP-4 from patent WO200000622-A2 - Homo sapiens	34.797	34.8369	34.9777	32.5006	1.00114	1.00519	0.934004	1.00404	0.92918	0.932937	0	0	0	0	0	0
An04g04940	#REF!	similarity to EST SEQ ID NO:6012 from patent WO200056762-A2 - Aspergillus oryzae	2334.13	1891.14	1708.76	1587.8	0.810214	0.732076	0.680253	0.903558	0.929211	0.839596	0	0	-1	0	0	0
An12g02810	#REF!	strong similarity to O-methyltransferase omtB - Aspergillus flavus	34.7828	30.6047	28.6046	26.5802	0.879878	0.822377	0.764175	0.934648	0.929227	0.868501	0	0	0	0	0	0
An02g10920	#REF!	strong similarity to copper amine oxidase AO-I - Aspergillus niger	45.0596	22.1702	22.1804	20.6107	0.49202	0.492245	0.45741	1.00046	0.929232	0.929657	-1	-1	-1	0	0	0
An03g06550	#REF!	glucan 1,4-alpha-glucosidase glaA - Aspergillus niger	13749	1470.46	539.573	501.392	0.10695	0.0392445	0.0364674	0.366942	0.929237	0.340976	-1	-1	-1	0	0	-1
An14g00500	#REF!	strong similarity to hypothetical At2g38770 - Arabidopsis thaliana	419.488	416.848	324.791	301.817	0.993707	0.774256	0.719488	0.779159	0.929264	0.724044	0	0	0	0	0	0
An03g02810	#REF!	hypothetical protein	114.759	112.88	116.183	107.966	0.983627	1.01241	0.940812	1.02926	0.92928	0.956472	0	0	0	0	0	0
An17g01000	#REF!	strong similarity to hypothetical protein sll1024 - Synechocystis sp.	254.266	45.7981	49.2107	45.7308	0.180119	0.19354	0.179854	1.07452	0.929285	0.998531	-1	-1	-1	0	0	0
An17g00570	#REF!	strong similarity to elongation factor EF-G - Arthrobacter sp.	151.286	141.99	112.527	104.572	0.938552	0.743801	0.69122	0.792498	0.929307	0.736475	0	0	0	0	0	0
An04g04010	#REF!	hypothetical protein	27.0622	26.5182	23.7318	22.0544	0.979899	0.876936	0.814951	0.894925	0.929317	0.831669	0	0	0	0	0	0
An14g05790	#REF!	weak similarity to transcription activator prnA - Aspergillus nidulans	57.4782	51.4904	52.3039	48.6074	0.895824	0.909978	0.845665	1.0158	0.929325	0.944009	0	0	0	0	0	0
An02g09200	#REF!	strong similarity to translational factor CaYST1 - Candida albicans	4999.71	4153.2	3011.2	2798.46	0.830688	0.602276	0.559726	0.725032	0.929351	0.673809	0	-1	-1	0	0	-1
An10g00180	#REF!	weak similarity to hypothetical protein encoded by An02g10900 - Aspergillus niger	47.2	47.6937	43.1903	40.1393	1.01046	0.915049	0.850408	0.905578	0.929358	0.841606	0	0	0	0	0	0
An11g09400	#REF!	similarity to subunit f of mitochondrial yeast ATP synthase Atp17 - Saccharomyces cerevisiae	2561.33	2341.02	2261.02	2101.3	0.913984	0.882749	0.820393	0.965825	0.929362	0.897601	0	0	0	0	0	0
An15g01430	#REF!	similarity to protein fragment SEQ ID NO:47464 from patent EP1033405-A2 - Arabidopsis thaliana	250.69	220.546	241.145	224.116	0.879755	0.961925	0.893995	1.0934	0.929381	1.01619	0	0	0	0	0	0
An14g07140	#REF!	strong similarity to alpha-1,6-mannosyltransferase Hoc1 - Saccharomyces cerevisiae	55.7619	49.202	49.9751	46.4463	0.882358	0.896223	0.832939	1.01571	0.929388	0.943992	0	0	0	0	0	0
An11g08280	#REF!	similarity to monocarboxylate transporter MCT3 - Homo sapiens	27.0656	30.4349	29.835	27.7287	1.12449	1.10232	1.0245	0.98029	0.9294	0.911081	0	0	0	0	0	0
An02g07070	#REF!	strong similarity to transcription factor atf1p - Schizosaccharomyces pombe	165.541	130.806	180.385	167.654	0.790171	1.08967	1.01276	1.37902	0.929423	1.2817	0	0	0	0	0	0
An04g08530	#REF!	hypothetical protein	15.8574	15.9562	17.0178	15.8168	1.00623	1.07318	0.997437	1.06653	0.929423	0.991262	0	0	0	0	0	0
An09g02100	#REF!	strong similarity to polyketide synthase nysI - Streptomyces noursei	33.6841	36.3161	34.9174	32.454	1.07814	1.03661	0.963483	0.961486	0.929452	0.893655	0	0	0	0	0	0
An07g03020	#REF!	strong similarity to O-sialoglycoprotein endopeptidase A1 - Pasteurella haemolytica	51.7833	57.7487	57.3906	53.3421	1.1152	1.10829	1.0301	0.993799	0.929456	0.923692	0	0	0	0	0	0
An09g01190	#REF!	endo 1,5-alpha-arabinanase abnA - Aspergillus niger	46.943	48.4569	45.2812	42.0873	1.03225	0.964601	0.896562	0.934464	0.929464	0.868551	0	0	0	0	0	0
An07g02980	#REF!	similarity to hypothetical protein YDR469w - Saccharomyces cerevisiae	60.606	69.6664	76.5483	71.1503	1.1495	1.26305	1.17398	1.09878	0.929483	1.0213	0	0	0	0	0	0
An16g07600	#REF!	questionable ORF	27.4539	31.237	27.9435	25.974	1.1378	1.01783	0.946095	0.894566	0.929517	0.831514	0	0	0	0	0	0
An15g04240	#REF!	hypothetical protein	52.0027	48.7606	50.4166	46.8632	0.937655	0.969499	0.901168	1.03396	0.92952	0.961088	0	0	0	0	0	0
An15g07250	#REF!	similarity to ankyrin B - Homo sapiens	51.0611	34.9006	34.186	31.7776	0.683507	0.669513	0.622345	0.979526	0.929549	0.910517	0	0	-1	0	0	0
An13g01160	#REF!	strong similarity to telomerase catalytic chain trt1p - Schizosaccharomyces pombe	83.382	69.9181	79.3369	73.7478	0.838528	0.951487	0.884457	1.13471	0.929552	1.05477	0	0	0	0	0	0
An18g06300	#REF!	hypothetical protein	37.3391	39.0471	42.171	39.2034	1.04574	1.12941	1.04993	1.08	0.929629	1.004	0	0	0	0	0	0
An06g00200	#REF!	hypothetical protein	23.5727	23.3406	23.5344	21.8787	0.990153	0.998376	0.928138	1.00831	0.929648	0.937368	0	0	0	0	0	0
An16g07170	#REF!	similarity to polyketide synthase FUM5 - Gibberella moniliformis [putative frameshift]	28.9658	28.8316	29.7367	27.645	0.995369	1.02661	0.954402	1.03139	0.929661	0.958843	0	0	0	0	0	0
An15g02030	#REF!	hypothetical protein	41.581	48.7299	43.3861	40.3349	1.17193	1.04341	0.970031	0.890337	0.929674	0.827723	0	0	0	0	0	0
An05g01780	#REF!	similarity to hypothetical protein SA1981 - Staphylococcus aureus	31.4145	28.183	27.4226	25.4946	0.897135	0.872928	0.811555	0.973018	0.929694	0.904608	0	0	0	0	0	0
An12g09660	#REF!	strong similarity to uracil phosphoribosyltransferase upp - Bacillus caldolyticus	58.6677	66.8619	57.8478	53.7836	1.13967	0.986025	0.91675	0.865184	0.929743	0.804399	0	0	0	0	0	0
An15g07780	#REF!	hypothetical protein	45.895	44.8524	49.5286	46.0492	0.977283	1.07917	1.00336	1.10426	0.92975	1.02668	0	0	0	0	0	0
An15g06370	#REF!	strong similarity to T-complex-type molecular chaperone Tcp1 - Saccharomyces cerevisiae	1262.29	1162.74	920.065	855.505	0.921141	0.728888	0.677743	0.791288	0.929832	0.735765	0	0	-1	0	0	0
NE		NE	23.9457	22.4795	24.388	22.6774	0.938768	1.01847	0.947033	1.0849	0.929856	1.0088	0	0	0	0	0	0
An04g04160	#REF!	similarity to multidrug resistance protein Hol1 - Saccharomyces cerevisiae	34.2983	29.7128	29.3218	27.2658	0.866306	0.854905	0.794961	0.98684	0.929883	0.917645	0	0	0	0	0	0
An18g05120	#REF!	strong similarity to subunit of succinyl-CoA:benzylsuccinate CoA-transferase bbsF - Thauera aromatica	183.828	164.407	151.103	140.511	0.894353	0.821978	0.764361	0.919076	0.929904	0.854652	0	0	0	0	0	0
An16g04530	#REF!	similarity to sterigmatocystin synthesis transcription regulator aflR - Aspergillus nidulans	40.9737	37.5951	35.8271	33.3164	0.917543	0.874393	0.813116	0.952973	0.92992	0.886189	0	0	0	0	0	0
An04g03810	#REF!	strong similarity to subunit of transcription initiation factor TFIIH Tfb3 - Saccharomyces cerevisiae	85.4941	75.062	81.8564	76.1201	0.877979	0.957451	0.890355	1.09052	0.929922	1.0141	0	0	0	0	0	0
An11g09710	#REF!	strong similarity to 4-coumarate-CoA ligase - Populus tremuloides	80.7608	58.7043	50.079	46.5698	0.726891	0.620091	0.576639	0.853073	0.929927	0.793296	0	-1	-1	0	0	0
An09g00440	#REF!	weak similarity to hypothetical protein encoded by An11g03090 - Aspergillus niger	67.4156	67.4273	67.7144	62.9774	1.00017	1.00443	0.934167	1.00426	0.930045	0.934005	0	0	0	0	0	0
An09g02440	#REF!	strong similarity to 2,4-dihydroxyhept-2-ene-1,7-dioic acid aldolase hpcH - Escherichia coli	32.6227	34.007	35.6056	33.1149	1.04243	1.09144	1.01509	1.04701	0.930049	0.973769	0	0	0	0	0	0
An02g11390	#REF!	strong similarity to hypothetical protein encoded by DR0708 - Deinococcus radiodurans	262.739	44.9439	44.5238	41.4094	0.171059	0.16946	0.157607	0.990653	0.930052	0.921358	-1	-1	-1	0	0	0
An03g03530	#REF!	similarity to protein fragment SEQ ID NO:9681 from patent EP1033405-A2 - Arabidopsis thaliana	1079.96	662.379	628.442	584.497	0.613335	0.581912	0.54122	0.948766	0.930072	0.882421	-1	-1	-1	0	0	0
An15g05630	#REF!	similarity to vegetative heterokaryon incompatibility factor het-e1 - Podospora anserina	49.0413	54.3339	60.4369	56.2127	1.10792	1.23237	1.14623	1.11232	0.930107	1.03458	0	0	0	0	0	0
An02g01720	#REF!	strong similarity to subunit VIb of cytochrome c oxidase Cox12 - Saccharomyces cerevisiae	5303.07	4682.27	4078.11	3793.15	0.882935	0.76901	0.715274	0.870969	0.930123	0.810109	0	0	-1	0	0	0
An18g03080	#REF!	similarity to 6-hydroxy-d-nicotine oxidase 6-HDNO - Arthrobacter oxidans	525.595	568.48	707.944	658.484	1.08159	1.34694	1.25283	1.24533	0.930136	1.15832	0	0	0	0	0	0
An11g06280	#REF!	strong similarity to protein fragment SEQ ID NO:17197 from patent EP1033405 - Arabidopsis thaliana	24.9486	29.3442	30.9061	28.7476	1.17619	1.23879	1.15228	1.05322	0.930162	0.979669	0	0	0	0	0	0
An08g09830	#REF!	similarity to hypothetical protein encoded by An02g10630 - Aspergillus niger	19.941	18.8957	17.9412	16.6895	0.94758	0.899716	0.836944	0.949488	0.930231	0.883243	0	0	0	0	0	0
An01g11300	#REF!	hypothetical protein	17.6615	18.662	18.8263	17.5133	1.05664	1.06595	0.991605	1.00881	0.930257	0.938448	0	0	0	0	0	0
An08g02290	#REF!	strong similarity to fluconazole resistance protein FLU1 - Candida albicans	77.9968	73.5956	72.8192	67.7411	0.943573	0.933619	0.868512	0.98945	0.930264	0.92045	0	0	0	0	0	0
An08g03910	#REF!	strong similarity to cytoplasmic ribosomal protein of the large subunit L10a - Rattus norvegicus	7762.7	6894.9	7134.86	6637.41	0.888209	0.919121	0.855039	1.0348	0.930279	0.962655	0	0	0	0	0	0
An01g07270	#REF!	similarity to mitochondrial ribosomal protein of the large subunit Yml11 - Saccharomyces cerevisiae	167.866	169.481	111.814	104.024	1.00962	0.666092	0.619688	0.659743	0.930333	0.613781	0	0	-1	0	0	0
An04g02850	#REF!	similarity to X-Pro dipeptidyl-peptidase IV - Xanthomonas maltophilia	615.351	739.408	620.169	576.98	1.2016	1.00783	0.937644	0.838737	0.930359	0.780327	0	0	0	0	0	0
An11g00680	#REF!	similarity to sterol glycosyltransferase SGT - Avena sativa	90.9062	79.4667	72.0725	67.0551	0.874161	0.792822	0.737629	0.906952	0.930383	0.843813	0	0	0	0	0	0
An16g04270	#REF!	strong similarity to vacuolar protein sorting-associated protein Vps35 - Saccharomyces cerevisiae	181.531	276.106	170.825	158.934	1.52099	0.941026	0.875519	0.618694	0.930388	0.575625	0	0	0	0	0	-1
An02g07430	#REF!	strong similarity to homoserine dehydrogenase YJR139c - Saccharomyces cerevisiae	1257.97	965.409	742.506	690.825	0.767431	0.590239	0.549156	0.76911	0.930397	0.715578	0	-1	-1	0	0	0
An09g04980	#REF!	weak similarity to zinc binuclear cluster protein sequence #33 from patent WO200224865-A2 - Unclassified organism	84.8671	55.4134	49.0324	45.6197	0.652943	0.577756	0.537542	0.884849	0.930397	0.823261	-1	-1	-1	0	0	0
An01g12250	#REF!	hypothetical protein	41.1939	44.857	39.7565	36.9899	1.08892	0.965107	0.897947	0.886295	0.930412	0.824619	0	0	0	0	0	0
An11g05810	#REF!	similarity to 2,4-dihydroxyacetophenone dioxygenase dad - Alcaligenes sp.	128.543	131.867	128.655	119.705	1.02586	1.00087	0.931246	0.975643	0.930432	0.907769	0	0	0	0	0	0
An04g01340	#REF!	strong similarity to asparagine synthase Asn1 - Saccharomyces cerevisiae	2029.88	1826.63	1427.88	1328.56	0.899868	0.703431	0.654499	0.781704	0.930439	0.727328	0	0	-1	0	0	0
An13g01750	#REF!	acid phosphatase aphA - Aspergillus niger	60.0416	35.8628	33.8737	31.5177	0.5973	0.564171	0.524932	0.944537	0.930448	0.878842	-1	-1	-1	0	0	0
An16g00470	#REF!	hypothetical protein	32.1773	32.7147	29.4408	27.3939	1.0167	0.914956	0.851344	0.899927	0.930475	0.837359	0	0	0	0	0	0
An07g07420	#REF!	strong similarity to splicing factor PRP8 - Homo sapiens	818.794	807.148	797.683	742.247	0.985777	0.974217	0.906513	0.988273	0.930504	0.919592	0	0	0	0	0	0
An17g00210	#REF!	strong similarity to hypothetical oxidoreductase CAB46711.1 - Schizosaccharomyces pombe	1769.51	1132.71	1054.25	980.991	0.640127	0.595786	0.554385	0.93073	0.930511	0.866055	-1	-1	-1	0	0	0
An16g04990	#REF!	hypothetical protein	21.2482	23.1709	23.6441	22.0014	1.09049	1.11275	1.03544	1.02042	0.930524	0.949525	0	0	0	0	0	0
An01g04620	#REF!	weak similarity to immunogenic protein #16513 from patent WO200181581-A2 - Propionibacterium acnes	21.0321	22.6595	21.1986	19.7262	1.07738	1.00792	0.937909	0.935528	0.930541	0.870547	0	0	0	0	0	0
An12g07190	#REF!	similarity to nitrate assimilation regulatory protein nirA - Aspergillus nidulans	34.515	33.6791	34.2465	31.8686	0.975783	0.99222	0.923326	1.01685	0.930565	0.946241	0	0	0	0	0	0
An12g05490	#REF!	similarity to hypothetical protein encoded by An01g03400 - Aspergillus niger	46.2274	48.104	51.9806	48.3718	1.04059	1.12445	1.04639	1.08059	0.930574	1.00557	0	0	0	0	0	0
An15g02620	#REF!	weak similarity to fungal ZBC protein sequence #116 from patent WO200224865-A2 - Unclassified organism	99.6907	105.76	100.597	93.6149	1.06088	1.00909	0.939053	0.951187	0.930591	0.885166	0	0	0	0	0	0
An02g04390	#REF!	similarity to hypothetical protein CAD37031.1 - Neurospora crassa	26.7229	26.5305	27.7249	25.801	0.992797	1.0375	0.9655	1.04502	0.930607	0.972505	0	0	0	0	0	0
An03g00800	#REF!	hypothetical protein	22.2367	24.1284	22.0186	20.4916	1.08507	0.99019	0.921518	0.912558	0.930648	0.84927	0	0	0	0	0	0
An01g14010	#REF!	strong similarity to brown 2 protein abr2 - Aspergillus fumigatus	35.193	33.8573	37.255	34.6713	0.962046	1.05859	0.985177	1.10036	0.930648	1.02404	0	0	0	0	0	0
An19g00080	#REF!	similarity to ankyrin 2 Ank2 - Drosophila melanogaster	21.8069	21.713	20.8874	19.439	0.995692	0.957836	0.891415	0.96198	0.930655	0.895272	0	0	0	0	0	0
An08g05560	#REF!	strong similarity to hypothetical protein CAF31995.1 - Aspergillus fumigatus	48.4724	40.4947	39.626	36.8791	0.835418	0.817496	0.760827	0.978548	0.930679	0.910714	0	0	0	0	0	0
An15g02350	#REF!	strong similarity to hypothetical precursor of spore coat protein sp96 - Neurospora crassa	70.8251	71.2709	61.5173	57.2541	1.00629	0.86858	0.808386	0.863148	0.930699	0.80333	0	0	0	0	0	0
An08g07050	#REF!	strong similarity to 189 kD subunit of DNA-directed RNA polymerase I rpa190p - Schizosaccharomyces pombe	862.212	677.504	524.455	488.128	0.785775	0.608268	0.566134	0.774099	0.930732	0.720479	0	-1	-1	0	0	0
An03g02280	#REF!	strong similarity to FMNH2-dependent aliphatic sulfonate monooxygenase ssuD - Escherichia coli	20.4231	20.2837	21.1051	19.6436	0.993177	1.0334	0.961833	1.0405	0.930748	0.96844	0	0	0	0	0	0
An12g05670	#REF!	similarity to protein fragment SEQ ID NO:19345 from patent EP1033405-A2 - Arabidopsis thaliana [putative frameshift]	30.7943	34.7153	31.2636	29.0988	1.12733	1.01524	0.94494	0.90057	0.930758	0.838212	0	0	0	0	0	0
An09g05870	#REF!	strong similarity to nucleoside-diphosphate kinase NDK-1 - Neurospora crassa	6859.74	5405.98	5241.62	4878.78	0.788075	0.764114	0.711219	0.969595	0.930777	0.902477	0	0	-1	0	0	0
An08g06880	#REF!	hypothetical protein	40.5218	37.9092	35.1591	32.7257	0.935527	0.867659	0.807607	0.927455	0.930788	0.863264	0	0	0	0	0	0
An08g05330	#REF!	strong similarity to n-alkane-inducible cytochrome P450 protein ALK1 - Yarrowia lipolytica	57.7823	55.8973	47.6688	44.3711	0.967377	0.824972	0.7679	0.852793	0.930819	0.793796	0	0	0	0	0	0
An03g04000	#REF!	questionable ORF	37.7553	36.9596	40.8065	37.9835	0.978925	1.08081	1.00604	1.10408	0.930821	1.0277	0	0	0	0	0	0
An14g00730	#REF!	hypothetical protein	42.2286	47.3735	44.6394	41.554	1.12183	1.05709	0.984023	0.942286	0.930881	0.877156	0	0	0	0	0	0
An12g05680	#REF!	similarity to erythrocyte splice form 1 of ankyrin ANK1 - Homo sapiens	30.3795	31.0131	31.5388	29.359	1.02086	1.03816	0.966407	1.01695	0.930886	0.946663	0	0	0	0	0	0
An02g09360	#REF!	hypothetical protein	22.4127	23.9561	21.3481	19.8728	1.06886	0.952499	0.886675	0.891136	0.930894	0.829553	0	0	0	0	0	0
An14g03880	#REF!	hypothetical protein	115.469	124.413	148.956	138.664	1.07746	1.29001	1.20088	1.19727	0.930905	1.11454	0	0	0	0	0	0
An09g04790	#REF!	weak similarity to enabled ena - Drosophila melanogaster	94.6943	72.3451	85.7439	79.8207	0.763986	0.905482	0.842931	1.18521	0.93092	1.10333	0	0	0	0	0	0
An01g10100	#REF!	strong similarity to hypothetical aminotransferase SPBC1773.03c - Schizosaccharomyces pombe	34.7744	28.4205	32.1183	29.9	0.817282	0.923621	0.85983	1.13011	0.930934	1.05206	0	0	0	0	0	0
An14g01270	#REF!	similarity to 3-oxoacyl-(acyl carrier protein) reductase fabG - Sinorhizobium meliloti	34.1304	32.3616	30.8484	28.7186	0.948174	0.90384	0.841436	0.953243	0.930956	0.887427	0	0	0	0	0	0
An13g02310	#REF!	strong similarity to Ribitol dehydrogenase rbtD - Klebsiella aerogenes	23.414	21.1625	20.5361	19.1184	0.903841	0.877089	0.816539	0.970402	0.930964	0.90341	0	0	0	0	0	0
An11g02430	#REF!	strong similarity to assembly factor of cytochrome c oxidase Cox15 - Saccharomyces cerevisiae	323.281	368.672	268.378	249.861	1.14041	0.830169	0.772893	0.727957	0.931006	0.677732	0	0	0	0	0	0
An17g01915	#REF!	hypothetical protein	117.307	104.439	89.5048	83.3306	0.890305	0.762998	0.710364	0.857007	0.931017	0.797888	0	0	0	0	0	0
An11g03400	#REF!	strong similarity to hypothetical protein encoded by An12g06660 - Aspergillus niger	23.7419	25.2372	25.1104	23.3799	1.06298	1.05764	0.984752	0.994975	0.931085	0.926406	0	0	0	0	0	0
An15g00040	#REF!	similarity to hypothetical protein YBL028c - Saccharomyces cerevisiae	340.351	332.943	355.552	331.056	0.978235	1.04466	0.972692	1.06791	0.931106	0.994333	0	0	0	0	0	0
An12g06310	#REF!	weak similarity to hypothetical protein MGD8.2 - Arabidopsis thaliana	18.9932	18.1727	19.6889	18.3327	0.956799	1.03663	0.965223	1.08343	0.931117	1.0088	0	0	0	0	0	0
An11g01670	#REF!	weak similarity to brain development related protein LjOtxA - Lampetra japonica	24.8662	26.6584	25.6032	23.84	1.07207	1.02964	0.958732	0.960418	0.931135	0.894279	0	0	0	0	0	0
An04g05500	#REF!	strong similarity to Werner helicase interacting protein WHIP - Mus musculus	77.9155	59.8131	68.3985	63.6886	0.767665	0.877855	0.817405	1.14354	0.931139	1.06479	0	0	0	0	0	0
An01g12110	#REF!	similarity to hypothetical protein YLL056c - Saccharomyces cerevisiae	31.9243	37.6005	39.1277	36.4334	1.1778	1.22564	1.14125	1.04062	0.931143	0.968961	0	0	0	0	0	0
An04g03390	#REF!	strong similarity to hypothetical protein My005 - Homo sapiens [deleted ORF]	512.723	407.344	451.282	420.216	0.794472	0.880167	0.819576	1.10786	0.93116	1.0316	0	0	0	0	0	0
An13g03140	#REF!	weak similarity to endo-beta-1,4-glucanase celA1 - Streptomyces halstedii	50.8261	41.855	41.4188	38.5679	0.823494	0.814913	0.758821	0.98958	0.931167	0.921464	0	0	0	0	0	0
An02g05590	#REF!	similarity to benzoylformate decarboxylase - Pseudomonas putida	63.3647	52.6853	50.8118	47.3149	0.831462	0.801893	0.746708	0.964438	0.931181	0.898066	0	0	0	0	0	0
An09g05930	#REF!	hypothetical protein [truncated ORF]	23.5049	23.6087	24.809	23.1028	1.00442	1.05549	0.982895	1.05084	0.931226	0.978571	0	0	0	0	0	0
An01g04380	#REF!	strong similarity to 23 kD subunit of DNA-directed RNA polymerase I,II,III Rpo26 - Saccharomyces cerevisiae	220.708	190.047	189.647	176.605	0.861082	0.859267	0.800175	0.997892	0.93123	0.929266	0	0	0	0	0	0
An04g05620	#REF!	strong similarity to acetate--CoA ligase facA - Aspergillus nidulans	1835.18	891.054	879.869	819.375	0.48554	0.479445	0.446481	0.987447	0.931246	0.919556	-1	-1	-1	0	0	0
An08g08040	#REF!	similarity to hypothetical protein SPBC1105.07c - Schizosaccharomyces pombe	144.655	148.734	155.379	144.706	1.0282	1.07413	1.00035	1.04467	0.931311	0.972915	0	0	0	0	0	0
An08g00980	#REF!	strong similarity to translation initiation factor eIF2B guanine nucleotide exchange factor 43 kDa subunit Gcd7 - Saccharomyces cerevisiae	238.807	226.594	247.494	230.495	0.948857	1.03638	0.965195	1.09224	0.931317	1.01722	0	0	0	0	0	0
An01g10140	#REF!	similarity to component of pre-mRNA polyadenylation factor PF I Ysh1 - Saccharomyces cerevisiae	263.958	335.042	332.236	309.419	1.2693	1.25867	1.17223	0.991626	0.931321	0.923522	0	0	0	0	0	0
An07g00170	#REF!	hypothetical protein	91.4846	99.0263	86.5709	80.6257	1.08244	0.946289	0.881303	0.874222	0.931325	0.814184	0	0	0	0	0	0
An01g05870	#REF!	hypothetical protein	28.2449	27.0094	26.4483	24.6328	0.95626	0.936392	0.872116	0.979223	0.931358	0.912007	0	0	0	0	0	0
An01g10850	#REF!	similarity to membrane-spanning ATPase Msp1 - Saccharomyces cerevisiae	25.8472	26.2877	27.1692	25.3055	1.01704	1.05115	0.979041	1.03354	0.931401	0.962635	0	0	0	0	0	0
An04g07500	#REF!	strong similarity to EST an_2778 - Aspergillus niger	62.9102	60.2512	59.963	55.8515	0.957733	0.953153	0.887797	0.995218	0.931432	0.926978	0	0	0	0	0	0
An09g06240	#REF!	similarity to hypothetical protein encoded by An09g06370 - Aspergillus niger	36.6422	38.6576	37.4968	34.9258	1.055	1.02332	0.953157	0.969973	0.931433	0.903465	0	0	0	0	0	0
An15g07230	#REF!	similarity to mitochondrial thioredoxin from patent WO9832863-A2 - Rattus sp.	1289.81	54.4527	58.2007	54.2101	0.0422176	0.0451234	0.0420295	1.06883	0.931434	0.995546	-1	-1	-1	0	0	0
An06g01650	#REF!	strong similarity to hypothetical protein encoded by AAM68636.1 - Drosophila melanogaster	544.64	378.869	401.037	373.541	0.695631	0.736334	0.68585	1.05851	0.931438	0.985939	0	0	0	0	0	0
An01g10690	#REF!	weak similarity to secreted protein SEQ ID NO: 305 from patent WO200142451-A2 - Homo sapiens	92.1747	96.2646	94.7204	88.2316	1.04437	1.02762	0.957222	0.983959	0.931495	0.916553	0	0	0	0	0	0
An04g05950	#REF!	strong similarity to mitochondrial ribosomal protein of the large subunit L24 - Saccharomyces cerevisiae	241.682	196.057	191.193	178.096	0.81122	0.791094	0.736901	0.97519	0.931497	0.908387	0	0	0	0	0	0
An13g00350	#REF!	hypothetical protein	18.2789	17.2379	17.9335	16.7052	0.943052	0.981104	0.913904	1.04035	0.931506	0.969092	0	0	0	0	0	0
An09g02000	#REF!	strong similarity to cytochrome P450 - Rhodotorula minuta	29.3558	28.7704	28.4586	26.5108	0.980057	0.969437	0.903084	0.989164	0.931555	0.921461	0	0	0	0	0	0
An08g10970	#REF!	strong similarity to fluconazole resistance transporter Flr1 - Saccharomyces cerevisiae	73.8352	70.6619	74.2801	69.1964	0.957022	1.00603	0.937173	1.0512	0.93156	0.979259	0	0	0	0	0	0
An16g04210	#REF!	strong similarity to salicylate hydroxylase nahW - Pseudomonas stutzeri	41.595	42.3327	44.9213	41.8522	1.01773	1.07997	1.00618	1.06115	0.93168	0.988651	0	0	0	0	0	0
NE		NE	16.8323	18.195	16.364	15.2462	1.08096	0.972181	0.905774	0.899365	0.931693	0.837932	0	0	0	0	0	0
An02g09150	#REF!	similarity to structure specific nuclease 5 from patent WO9823774-A - Unclassified organism	47.4933	53.2989	55.4756	51.6863	1.12224	1.16807	1.08829	1.04084	0.931695	0.969744	0	0	0	0	0	0
An07g07290	#REF!	similarity to 3-oxoadipate enol-lactone hydrolase part of the dual specificity protein pcaL - Rhodococcus opacus	46.3275	41.7879	41.8812	39.0222	0.902012	0.904026	0.842312	1.00223	0.931734	0.933815	0	0	0	0	0	0
An08g02450	#REF!	similarity to mitochondrial protein Atp10 - Saccharomyces cerevisiae	64.6787	62.8804	65.2308	60.7782	0.972197	1.00854	0.939694	1.03738	0.931741	0.966568	0	0	0	0	0	0
An11g03470	#REF!	strong similarity to bifunctional cytochrome P450rm - Rhodotorula minuta	48.0098	53.1502	48.2495	44.9574	1.10707	1.00499	0.936422	0.907795	0.931771	0.845856	0	0	0	0	0	0
An04g03550	#REF!	hypothetical protein	33.5539	36.0643	35.4102	32.9945	1.07482	1.05532	0.983329	0.981864	0.931779	0.91488	0	0	0	0	0	0
An04g03320	#REF!	similarity to transparent testa glabra1 TTG1 - Arabidopsis thaliana	342.952	328.076	342.149	318.811	0.956622	0.997659	0.929606	1.0429	0.931788	0.971759	0	0	0	0	0	0
An07g08030	#REF!	serine carboxypeptidase pepF - Aspergillus niger	80.9264	80.4041	85.702	79.8565	0.993546	1.05901	0.986779	1.06589	0.931793	0.993189	0	0	0	0	0	0
NE		NE	31.1407	29.5964	26.0837	24.3046	0.95041	0.837608	0.780478	0.881312	0.931795	0.821202	0	0	0	0	0	0
An04g09860	#REF!	hypothetical protein	46.7617	47.0883	52.029	48.4812	1.00698	1.11264	1.03677	1.10493	0.93181	1.02958	0	0	0	0	0	0
An01g06980	#REF!	hypothetical protein	23.1138	21.5695	22.0311	20.5289	0.933188	0.953161	0.888166	1.0214	0.931812	0.951755	0	0	0	0	0	0
An01g01430	#REF!	similarity to hydroquinone oxidase mcrA - Streptomyces lavendulae	443.131	375.309	283.551	264.219	0.846948	0.63988	0.596255	0.755512	0.931824	0.704005	0	-1	-1	0	0	0
An17g01290	#REF!	questionable ORF	18.092	21.7528	19.8532	18.5007	1.20234	1.09735	1.02259	0.912677	0.931871	0.850497	0	0	0	0	0	0
An12g10580	#REF!	similarity to hypothetical protein 4 - Streptomyces coelicolor	28.0937	31.6407	28.1913	26.2711	1.12626	1.00347	0.935126	0.890981	0.931888	0.830295	0	0	0	0	0	0
An15g05240	#REF!	weak similarity to hypothetical protein B14D6.120 - Neurospora crassa	29.5636	27.3558	28.1345	26.2185	0.92532	0.951658	0.886849	1.02846	0.931898	0.958424	0	0	0	0	0	0
An01g03540	#REF!	similarity to DNA double-strand break repair/V(D)J recombination protein artemis - Homo sapiens	24.7187	27.9104	26.1656	24.3838	1.12912	1.05853	0.986451	0.937487	0.931902	0.873646	0	0	0	0	0	0
An09g02280	#REF!	similarity to U4/U6 snRNP 52kD protein Prp4 - Saccharomyces cerevisiae	112.951	83.3663	74.875	69.7778	0.738078	0.6629	0.617773	0.898144	0.931924	0.837002	0	0	0	0	0	0
An15g00340	#REF!	similarity to mitochondrial import factor of cytochrome c Cyc2 - Saccharomyces cerevisiae	196.82	146.936	128.054	119.339	0.74655	0.650612	0.606334	0.871492	0.931943	0.812181	0	0	0	0	0	0
An12g08820	#REF!	weak similarity to for serine/threonine protein kinase NPKCSD - Suberites domuncula [truncated ORF]	45.9347	44.0461	45.1457	42.0738	0.958884	0.982823	0.915947	1.02497	0.931955	0.955222	0	0	0	0	0	0
An03g02000	#REF!	strong similarity to nitrate assimilation regulatory protein nirA - Aspergillus nidulans	29.467	27.7077	29.4369	27.4342	0.940294	0.998978	0.931013	1.06241	0.931966	0.990129	0	0	0	0	0	0
An15g05200	#REF!	weak similarity to O-methyltransferase MdmC - Streptomyces mycarofaciens	83.0307	78.1123	80.5155	75.0386	0.940764	0.969707	0.903744	1.03077	0.931977	0.96065	0	0	0	0	0	0
An15g02080	#REF!	strong similarity to lovF gene expression regulator An1000 from patent WO200257456-A2 - Unclassified organism	42.0314	43.0355	43.4292	40.4764	1.02389	1.03326	0.963004	1.00915	0.932009	0.940536	0	0	0	0	0	0
An09g05250	#REF!	strong similarity to hypothetical protein MVP7.5 - Arabidopsis thaliana	30.7546	28.4687	28.2353	26.3157	0.925673	0.918083	0.855668	0.991801	0.932016	0.924374	0	0	0	0	0	0
An14g00770	#REF!	hypothetical protein	79.6446	74.2622	67.0176	62.4622	0.932419	0.841458	0.784262	0.902446	0.932027	0.841104	0	0	0	0	0	0
An18g01970	#REF!	strong similarity to pantoate--beta-alanine ligase panC - Corynebacterium glutamicum	216.571	204.798	188.366	175.564	0.94564	0.869766	0.810651	0.919764	0.932033	0.857251	0	0	0	0	0	0
An03g05750	#REF!	strong similarity to fluconazole resistance transporter Flr1 - Saccharomyces cerevisiae	24.4104	23.9423	25.0962	23.3907	0.980824	1.0281	0.958229	1.0482	0.932042	0.976964	0	0	0	0	0	0
An16g08110	#REF!	strong similarity to protein Msh1 - Saccharomyces cerevisiae	58.871	53.7343	61.6092	57.4241	0.912747	1.04651	0.975424	1.14655	0.932071	1.06867	0	0	0	0	0	0
An01g01940	#REF!	strong similarity to GABA permease Uga4 - Saccharomyces cerevisiae	427.983	474.365	298.132	277.884	1.10837	0.696599	0.649287	0.628487	0.932083	0.585802	0	0	-1	0	0	-1
An09g00450	#REF!	weak similarity to L-aminoadipate-semialdehyde dehydrogenase Lys2 - Saccharomyces cerevisiae	93.3708	126.003	95.5779	89.0873	1.34949	1.02364	0.954123	0.758536	0.932091	0.707024	0	0	0	0	0	0
An01g06450	#REF!	hypothetical protein	25.5071	25.7464	27.1458	25.3033	1.00938	1.06425	0.992013	1.05435	0.932127	0.982791	0	0	0	0	0	0
An16g04700	#REF!	similarity to mitochondrial ribosomal protein of the small subunit Mrp51 - Saccharomyces cerevisiae	400.25	369.664	312.129	290.945	0.923583	0.779837	0.72691	0.84436	0.932131	0.787054	0	0	0	0	0	0
An14g01200	#REF!	strong similarity to nitrate assimilation regulatory protein nirA - Aspergillus nidulans	28.2195	29.0755	28.2257	26.311	1.03033	1.00022	0.932372	0.970773	0.932167	0.904923	0	0	0	0	0	0
An01g01700	#REF!	hypothetical protein	20.7376	20.9491	19.9755	18.6209	1.0102	0.963254	0.897933	0.95353	0.932187	0.888868	0	0	0	0	0	0
An02g05050	#REF!	hypothetical protein	23.952	22.9527	24.48	22.8204	0.958275	1.02204	0.952754	1.06654	0.932206	0.994239	0	0	0	0	0	0
An01g11680	#REF!	strong similarity to carboxy-cis,cis-muconate cyclase CMLE - Neurospora crassa	91.6452	59.7362	58.9136	54.921	0.65182	0.642844	0.599278	0.986229	0.93223	0.919392	0	0	0	0	0	0
An13g03590	#REF!	similarity to fungal ZBC protein sequence #41 from patent WO200224865-A2 - unidentified organism	24.6762	25.7661	23.9628	22.3393	1.04417	0.971092	0.905298	0.930015	0.932247	0.867004	0	0	0	0	0	0
An02g07170	#REF!	weak similarity to transcription factor involved in acriflavine resistance acr-2 - Neurospora crassa	94.5637	113.867	124.491	116.058	1.20413	1.31648	1.22729	1.0933	0.932258	1.01924	0	0	0	0	0	0
An18g04570	#REF!	strong similarity to cleavage/polyadenylation factor IA subunit Clp1 - Saccharomyces cerevisiae	180.564	179.781	175.176	163.312	0.995664	0.970159	0.904453	0.974384	0.932272	0.908391	0	0	0	0	0	0
An07g02860	#REF!	strong similarity to chromatin modelling protein Pob3 - Saccharomyces cerevisiae	596.298	469.385	464.207	432.774	0.787166	0.778481	0.725768	0.988968	0.932287	0.922002	0	0	0	0	0	0
An10g00320	#REF!	strong similarity to hypothetical protein PA5433 - Pseudomonas aeruginosa	125.968	93.756	92.7904	86.5087	0.744286	0.73662	0.686753	0.989701	0.932302	0.9227	0	0	0	0	0	0
An01g10760	#REF!	strong similarity to hypothetical protein YKR079c - Saccharomyces cerevisiae	33.2878	29.807	27.2886	25.4414	0.895432	0.819777	0.764287	0.91551	0.932311	0.85354	0	0	0	0	0	0
An02g07580	#REF!	strong similarity to cycloheximide resistance protein CYHR - Candida maltosa	39.3843	39.9935	40.2832	37.5567	1.01547	1.02282	0.953597	1.00724	0.932317	0.93907	0	0	0	0	0	0
An07g02590	#REF!	weak similarity to hypothetical protein F13K23.8 - Arabidopsis thaliana	45.0246	41.8927	40.2441	37.5206	0.93044	0.893824	0.833335	0.960647	0.932325	0.895636	0	0	0	0	0	0
An08g01690	#REF!	hypothetical protein	53.7958	51.4799	52.2106	48.6777	0.956951	0.970532	0.904861	1.01419	0.932335	0.945567	0	0	0	0	0	0
An02g09790	#REF!	strong similarity to protein fragment SEQ ID NO:38506 from patent EP1033405-A2 - Arabidopsis thaliana	562.828	412.106	360.07	335.709	0.732207	0.639752	0.596469	0.873732	0.932344	0.814619	0	0	0	0	0	0
An05g02010	#REF!	strong similarity to sugar transporter Sut1 - Pichia stipitis	45.8341	50.2626	44.0128	41.0353	1.09662	0.960263	0.8953	0.875656	0.932349	0.816417	0	0	0	0	0	0
An01g10190	#REF!	similarity to mitochondrial tricarboxylate carrier - Rattus sp.	580.758	490.373	384.438	358.457	0.844367	0.66196	0.617224	0.783972	0.932418	0.730989	0	-1	-1	0	0	0
An12g09630	#REF!	strong similarity to fluconazole resistance protein FLU1 - Candida albicans [putative frameshift]	51.2301	50.9571	48.56	45.2783	0.994672	0.94788	0.883822	0.952958	0.93242	0.888557	0	0	0	0	0	0
An03g05820	#REF!	hypothetical protein	51.9092	49.1067	49.9048	46.5329	0.946012	0.961385	0.896428	1.01625	0.932434	0.947586	0	0	0	0	0	0
An14g01600	#REF!	strong similarity to hexose transporter hxtA - Aspergillus parasiticus	41.3531	41.9074	39.7379	37.0537	1.0134	0.960941	0.896031	0.948231	0.932451	0.884179	0	0	0	0	0	0
An18g00430	#REF!	similarity to integral membrane protein PTH11 - Magnaporthe grisea	27.2988	26.0432	27.433	25.58	0.954007	1.00492	0.937036	1.05336	0.932453	0.982212	0	0	0	0	0	0
An12g01830	#REF!	weak similarity to hypothetical ATP-binding protein bax - Escherichia coli	24.7023	24.0131	23.5735	21.982	0.972099	0.954301	0.889874	0.981691	0.932487	0.915415	0	0	0	0	0	0
An18g05000	#REF!	strong similarity to host infection protein cap20 - Colletotrichum gloeosporioides	2327.69	908.86	1243.47	1159.57	0.390456	0.534206	0.498161	1.36816	0.932527	1.27585	-1	-1	-1	0	0	0
An02g01780	#REF!	hypothetical protein	31.682	34.1212	30.7341	28.6605	1.07699	0.970083	0.904633	0.900734	0.932531	0.839962	0	0	0	0	0	0
An18g00900	#REF!	strong similarity to peptidyl-prolyl isomerase Fpr1 - Saccharomyces cerevisiae	276.438	100.471	97.7636	91.1676	0.363448	0.353654	0.329794	0.973052	0.932532	0.907403	-1	-1	-1	0	0	0
An16g06030	#REF!	hypothetical protein [truncated ORF]	27.7397	28.3306	28.3676	26.4539	1.0213	1.02263	0.953647	1.00131	0.93254	0.933758	0	0	0	0	0	0
An09g02310	#REF!	hypothetical protein	43.9629	46.6865	51.0344	47.594	1.06195	1.16085	1.08259	1.09313	0.932587	1.01944	0	0	0	0	0	0
An01g06740	#REF!	hypothetical protein	33.5824	34.7289	31.5728	29.4455	1.03414	0.940157	0.876813	0.90912	0.932624	0.847867	0	0	0	0	0	0
An03g05770	#REF!	similarity to Plasma membrane aquaporin 2b PAQ2b - Raphanus sativus	24.3612	23.3854	23.4374	21.8586	0.959943	0.962081	0.897269	1.00223	0.932634	0.934712	0	0	0	0	0	0
An18g00460	#REF!	similarity to protein fragment SEQ ID NO:37063 from patent EP1033405-A2 - Arabidopsis thaliana	41.1305	41.0162	42.8326	39.9474	0.997221	1.04138	0.971235	1.04429	0.932638	0.973942	0	0	0	0	0	0
An11g09320	#REF!	strong similarity to uridine kinase Urk1 - Saccharomyces cerevisiae	601.544	503.654	473.961	442.058	0.837268	0.787908	0.734872	0.941046	0.932688	0.877703	0	0	0	0	0	0
An15g05600	#REF!	weak similarity to indole-3-glycerol phosphate synthase - Staphylococcus aureus	22.3854	23.8704	22.5961	21.0751	1.06634	1.00941	0.941467	0.946616	0.932689	0.882898	0	0	0	0	0	0
An11g07710	#REF!	hypothetical protein	21.6103	21.7927	23.1555	21.5976	1.00844	1.0715	0.99941	1.06253	0.93272	0.991045	0	0	0	0	0	0
An02g13840	#REF!	strong similarity to cytoplasmic ribosomal protein of the small subunit S9 - Homo sapiens	6930.84	6541.2	5882.61	5486.9	0.943781	0.848758	0.791665	0.899317	0.932733	0.838822	0	0	0	0	0	0
An03g06740	#REF!	strong similarity to exo-alpha 1,4-polygalacturonase PGX1 - Cochliobolus carbonum	28.4171	30.1545	27.2081	25.3779	1.06114	0.957456	0.893053	0.90229	0.932735	0.841597	0	0	0	0	0	0
An06g02070	#REF!	strong similarity to rhamnogalacturonase rhgA - Aspergillus aculeatus	29.5476	27.7138	25.0355	23.3515	0.937937	0.847294	0.790301	0.90336	0.932735	0.842595	0	0	0	0	0	0
An02g00640	#REF!	hypothetical protein	22.6706	25.7789	25.4595	23.7473	1.1371	1.12302	1.04749	0.987613	0.932748	0.921194	0	0	0	0	0	0
An01g05880	#REF!	similarity to hypothetical protein encoded by An11g00170 - Aspergillus niger	39.4767	34.4692	35.644	33.2478	0.873154	0.902914	0.842213	1.03408	0.932772	0.964564	0	0	0	0	0	0
An18g02440	#REF!	strong similarity to tubulin-folding cofactor D - Bos taurus	130.745	118.599	114.229	106.551	0.907104	0.873681	0.814953	0.963154	0.932782	0.898412	0	0	0	0	0	0
An01g10220	#REF!	hypothetical protein	99.1049	108.768	93.8763	87.5692	1.0975	0.947242	0.883601	0.863088	0.932815	0.805102	0	0	0	0	0	0
An03g05860	#REF!	strong similarity to p-nitrobenzyl esterase pnbA - Bacillus subtilis	32.3036	32.3215	33.5141	31.2636	1.00055	1.03747	0.967803	1.0369	0.932848	0.967269	0	0	0	0	0	0
An15g00120	#REF!	similarity to Wilms tumor susceptibility protein WT1 - Homo sapiens	59.4414	44.602	47.5637	44.3702	0.750353	0.800179	0.746454	1.0664	0.932858	0.994804	0	0	0	0	0	0
An08g06090	#REF!	similarity to nucleoporin nup184p - Schizosaccharomyces pombe	153.693	170.799	140.286	130.869	1.1113	0.912767	0.851493	0.821352	0.93287	0.766214	0	0	0	0	0	0
An03g06750	#REF!	similarity to hypothetical protein encoded by An11g09050 - Aspergillus niger	32.6611	29.217	33.6145	31.3587	0.894552	1.02919	0.960125	1.15051	0.932892	1.0733	0	0	0	0	0	0
An16g07340	#REF!	weak similarity to Cdc42 effector CEP2 - Homo sapiens	108.04	98.4939	148.962	138.966	0.91164	1.37876	1.28624	1.51239	0.932895	1.41091	0	0	0	0	0	0
An04g06920	#REF!	extracellular alpha-glucosidase aglU - Aspergillus niger	8848.49	1899.51	777.57	725.403	0.21467	0.087876	0.0819805	0.409354	0.93291	0.38189	-1	-1	-1	0	0	-1
An01g00280	#REF!	strong similarity to hypothetical protein SPAC823.14 - Schizosaccharomyces pombe	47.5634	48.1751	45.4521	42.4028	1.01286	0.95561	0.891501	0.943476	0.932913	0.88018	0	0	0	0	0	0
An07g06340	#REF!	similarity to skin cell transmembrane protein from patent WO9955865-A1 - Rattus sp.	1450.1	1221.64	1233.52	1150.78	0.842451	0.85065	0.793586	1.00973	0.932918	0.941996	0	0	0	0	0	0
An08g12120	#REF!	weak similarity to hypothetical mycosubtilin synthase chain mycA - Bacillus subtilis	30.1382	28.8872	27.065	25.2504	0.95849	0.89803	0.837821	0.936921	0.932954	0.874104	0	0	0	0	0	0
An16g01480	#REF!	strong similarity to deoxyhypusine synthase - Neurospora crassa	65.611	54.9318	55.7741	52.035	0.837235	0.850071	0.793083	1.01533	0.93296	0.947264	0	0	0	0	0	0
An12g10570	#REF!	weak similarity to hypothetical isoflavone reductase homolog F18A5.50 - Arabidopsis thaliana	26.4397	27.5717	26.5362	24.7585	1.04282	1.00365	0.936414	0.962441	0.93301	0.897967	0	0	0	0	0	0
An08g08400	#REF!	strong similarity to toluenesulfonate zinc-independent alcohol dehydrogenase TsaC - Comamonas testosteroni	33.2929	37.331	34.017	31.7384	1.12129	1.02175	0.953308	0.911224	0.933017	0.850188	0	0	0	0	0	0
An01g02310	#REF!	strong similarity to hypothetical protein YMR178w - Saccharomyces cerevisiae	468.623	347.211	312.394	291.478	0.740917	0.66662	0.621987	0.899723	0.933046	0.839482	0	0	-1	0	0	0
An15g00860	#REF!	similarity to hypothetical protein CAD79655.1 - Neurospora crassa	56.2227	54.7517	51.2823	47.851	0.973835	0.912128	0.851097	0.936635	0.933089	0.873964	0	0	0	0	0	0
An06g00540	#REF!	similarity to sterigmatocystin biosynthetic gene stcQ - Aspergillus nidulans [putative frameshift]	34.1933	34.5507	34.0936	31.8128	1.01045	0.997084	0.930382	0.986768	0.933103	0.920757	0	0	0	0	0	0
An04g10330	#REF!	hypothetical protein	29.8574	26.5723	27.194	25.3753	0.889975	0.910797	0.849885	1.0234	0.933123	0.954954	0	0	0	0	0	0
An18g03120	#REF!	strong similarity to ATP dependent RNA helicase and pre-mRNA splicing factor Prp43 - Saccharomyces cerevisiae	268.878	241.693	191.151	178.372	0.898897	0.710922	0.663396	0.790883	0.933148	0.738011	0	0	0	0	0	0
An04g04970	#REF!	strong similarity to Yta11 - Saccharomyces cerevisiae	593.762	797.73	658.316	614.315	1.34352	1.10872	1.03462	0.825237	0.933161	0.770079	0	0	0	0	0	0
An02g09690	#REF!	strong similarity to lipase I precursor TFLI - Geotrichum fermentans	36.6772	38.3586	39.5327	36.8908	1.04585	1.07786	1.00582	1.03061	0.933172	0.961733	0	0	0	0	0	0
An12g02010	#REF!	weak similarity to hypothetical protein At2g22660 - Arabidopsis thaliana	37.2726	37.3326	36.6608	34.2112	1.00161	0.983588	0.917866	0.982005	0.933182	0.916389	0	0	0	0	0	0
An08g04470	#REF!	strong similarity to mitochondrial elongation factor Tu - Arabidopsis thaliana	2093.88	1774.23	1348.85	1258.73	0.847338	0.644184	0.601147	0.760245	0.933192	0.709454	0	-1	-1	0	0	0
An08g10140	#REF!	strong similarity to cytoplasmic ribosomal protein of the large subunit L31 - Saccharomyces cerevisiae	8782.71	7533.4	7342.05	6851.96	0.857754	0.835966	0.780165	0.9746	0.933249	0.909545	0	0	0	0	0	0
An01g04220	#REF!	hypothetical protein	36.2505	36.766	32.8034	30.614	1.01422	0.904909	0.844512	0.892223	0.933256	0.832672	0	0	0	0	0	0
An09g02370	#REF!	similarity to proteinase SlpE - Streptomyces lividans	94.0066	100.092	94.4165	88.1191	1.06474	1.00436	0.937371	0.943293	0.933302	0.880378	0	0	0	0	0	0
An11g10610	#REF!	similarity to glycogenin glucosyltransferase - Oryctolagus cuniculus	241.434	206.252	219.951	205.281	0.854278	0.91102	0.850258	1.06642	0.933304	0.995294	0	0	0	0	0	0
An08g06730	#REF!	weak similarity to hypothetical protein CAD29600.1 - Aspergillus fumigatus	91.1581	60.1283	67.2319	62.7478	0.659604	0.73753	0.688341	1.11814	0.933305	1.04357	0	0	0	0	0	0
An12g09790	#REF!	hypothetical protein	39.0615	42.7621	41.0754	38.3365	1.09474	1.05156	0.981439	0.960557	0.93332	0.896507	0	0	0	0	0	0
An05g00490	#REF!	strong similarity to myo-inositol transporter 2 itr2p - Schizosaccharomyces pombe	99.4796	57.5994	54.0001	50.4001	0.579007	0.542826	0.506638	0.937512	0.933333	0.87501	0	0	-1	0	0	0
An16g03520	#REF!	strong similarity to DNA mismatch repair protein Msh2 - Saccharomyces cerevisiae	254.364	217.142	219.197	204.588	0.853663	0.861742	0.804311	1.00946	0.933355	0.942188	0	0	0	0	0	0
An12g07210	#REF!	weak similarity to hypothetical membrane protein YML002w - Saccharomyces cerevisiae	34.992	33.6729	32.4543	30.2919	0.962301	0.927479	0.86568	0.963813	0.93337	0.899594	0	0	0	0	0	0
An02g10860	#REF!	weak similarity to hypothetical protein encoded by An19g00070 - Aspergillus niger	63.3515	65.6616	58.4694	54.574	1.03646	0.922937	0.861448	0.890466	0.933376	0.83114	0	0	0	0	0	0
An07g06370	#REF!	weak similarity to protease type 2 encoded by the gene iga1 - Haemophilus influenzae	32.0485	30.0867	33.871	31.6152	0.938788	1.05687	0.986479	1.12578	0.933399	1.0508	0	0	0	0	0	0
An13g02290	#REF!	strong similarity to 3-dehydroshikimate dehydratase qa-4 - Neurospora crassa	19.4492	20.1247	20.0612	18.7252	1.03473	1.03146	0.962774	0.996848	0.933405	0.930462	0	0	0	0	0	0
An08g08350	#REF!	weak similarity to immunoglobulin variable region - Homo sapiens	63.2608	74.0627	69.0879	64.4894	1.17075	1.09211	1.01942	0.932829	0.93344	0.87074	0	0	0	0	0	0
An07g03870	#REF!	questionable ORF	24.7679	23.9179	23.0549	21.5208	0.965683	0.930839	0.868901	0.963918	0.93346	0.899779	0	0	0	0	0	0
An16g06660	#REF!	weak similarity to constituent of COPII coats Sfb2 - Saccharomyces cerevisiae	31.7667	37.373	33.2702	31.058	1.17648	1.04733	0.977691	0.89022	0.933508	0.831028	0	0	0	0	0	0
An16g01710	#REF!	strong similarity to L-iditol 2-dehydrogenase (sorbitol dehydrogenase) SORD - Homo sapiens	41.2173	38.3858	40.0502	37.3872	0.931305	0.971685	0.907077	1.04336	0.933509	0.973985	0	0	0	0	0	0
An18g05800	#REF!	weak similarity to Toll/interleukin-1 receptor-like protein TIL4 - Homo sapiens	30.1859	33.3149	39.6248	36.996	1.10366	1.3127	1.22561	1.1894	0.933657	1.11049	0	0	0	0	0	0
An01g01260	#REF!	strong similarity to beta-glucuronidase uidA - Escherichia coli	28.2584	27.9449	28.103	26.2386	0.988909	0.994503	0.928527	1.00566	0.933659	0.93894	0	0	0	0	0	0
An04g09750	#REF!	strong similarity to tetrahydrofolylpolyglutamate synthase Met7 - Saccharomyces cerevisiae	75.9331	74.0452	68.7146	64.1574	0.975137	0.904936	0.844921	0.928009	0.93368	0.866464	0	0	0	0	0	0
An01g08860	#REF!	strong similarity to hypothetical protein 12F11.240 - Neurospora crassa	309.743	243.222	190.929	178.268	0.785238	0.616412	0.575535	0.785001	0.933686	0.732944	0	0	-1	0	0	0
An01g03690	#REF!	weak similarity to toxin subunit 1 TOX S1 - Bordetella pertussis	73.0876	68.5748	72.3555	67.5575	0.938255	0.989983	0.924336	1.05513	0.933689	0.985165	0	0	0	0	0	0
An15g02220	#REF!	hypothetical protein	50.8122	56.3264	50.6955	47.334	1.10852	0.997702	0.931548	0.90003	0.933693	0.840352	0	0	0	0	0	0
An01g00690	#REF!	strong similarity to FLO11 gene expression regulator At14 from patent WO200257456-A2 - Unclassified organism	70.0729	66.382	68.846	64.2826	0.947328	0.982491	0.917367	1.03712	0.933715	0.968373	0	0	0	0	0	0
An11g10990	#REF!	strong similarity to trehalose-6-phosphate phosphatase TPP from patent WO200116357-A2 - Saccharomyces cerevisiae	1022.55	382.469	381.535	356.249	0.374033	0.37312	0.348391	0.997558	0.933726	0.931446	-1	-1	-1	0	0	0
An08g05640	#REF!	strong similarity to nitrite reductase (NADH) niiA - Aspergillus nidulans	35.0277	33.7267	33.0074	30.8205	0.962858	0.942323	0.87989	0.978673	0.933746	0.913832	0	0	0	0	0	0
An02g11280	#REF!	weak similarity to transcription regulator of arginine catabolism arcA - Aspergillus nidulans	44.0742	40.7434	44.2488	41.3178	0.924427	1.00396	0.937459	1.08604	0.933761	1.0141	0	0	0	0	0	0
An03g04200	#REF!	hypothetical protein	38.0989	35.5816	36.8596	34.4182	0.933925	0.967471	0.903391	1.03592	0.933765	0.967305	0	0	0	0	0	0
An18g05280	#REF!	weak similarity to hypothetical protein encoded by An01g07840 - Aspergillus niger	36.3176	33.9258	32.9253	30.7454	0.934142	0.906592	0.846568	0.970508	0.933792	0.906253	0	0	0	0	0	0
An07g08540	#REF!	hypothetical protein	20.8578	20.3928	20.6527	19.2855	0.977704	0.990163	0.924614	1.01274	0.933799	0.945699	0	0	0	0	0	0
An10g00540	#REF!	similarity to protein Hic-5 - Homo sapiens	59.7446	60.5098	57.8771	54.0462	1.01281	0.968743	0.904621	0.956492	0.933809	0.893181	0	0	0	0	0	0
An12g09360	#REF!	hypothetical protein	29.2968	30.2125	29.1229	27.1961	1.03126	0.994066	0.928296	0.963936	0.933837	0.900159	0	0	0	0	0	0
An09g02910	#REF!	similarity to aminotriazole resistance protein Atr1 - Saccharomyces cerevisiae	27.0345	27.8237	26.3237	24.5821	1.02919	0.973707	0.909286	0.946087	0.93384	0.883493	0	0	0	0	0	0
An12g00200	#REF!	questionable ORF	28.8749	32.7984	31.0917	29.0354	1.13588	1.07677	1.00556	0.947963	0.933866	0.88527	0	0	0	0	0	0
An08g03830	#REF!	strong similarity to cinnamyl-alcohol dehydrogenase CAD1 - Eucalyptus gunnii	27.4553	25.6365	25.8926	24.1814	0.933756	0.943081	0.880754	1.00999	0.933911	0.943238	0	0	0	0	0	0
An16g02520	#REF!	strong similarity to threonine synthase Thr4 - Saccharomyces cerevisiae	285.584	235.568	215.655	201.407	0.824863	0.755137	0.705245	0.91547	0.93393	0.854985	0	0	0	0	0	0
An04g07360	#REF!	similarity to hypothetical protein CAD70815.1 - Neurospora crassa	48.3633	58.0348	51.7592	48.3412	1.19998	1.07022	0.999543	0.891864	0.933964	0.832969	0	0	0	0	0	0
An14g02360	#REF!	strong similarity to U2 snRNA-specific protein A - Homo sapiens	380.301	333.485	388.845	363.17	0.876898	1.02247	0.954953	1.166	0.933971	1.08901	0	0	0	0	0	0
An11g04580	#REF!	hypothetical protein	28.9785	28.6979	29.151	27.2267	0.990316	1.00595	0.93955	1.01579	0.933991	0.948738	0	0	0	0	0	0
An02g04490	#REF!	hypothetical protein	34.7456	31.4758	32.3032	30.1712	0.905894	0.929707	0.868345	1.02629	0.933999	0.958551	0	0	0	0	0	0
An05g02210	#REF!	strong similarity to B-cell mitogen precursor PA45 - Trypanosoma cruzi	36.302	30.3164	32.5429	30.3954	0.835117	0.89645	0.837295	1.07344	0.934012	1.00261	0	0	0	0	0	0
An02g02090	#REF!	hypothetical protein	22.1357	22.85	22.9587	21.4439	1.03227	1.03718	0.968746	1.00476	0.93402	0.938465	0	0	0	0	0	0
An15g07370	#REF!	similarity to hypothetical protein encoded by CG4090 - Drosophila melanogaster	33.8972	35.8418	32.8066	30.6435	1.05737	0.967825	0.904013	0.915316	0.934066	0.854966	0	0	0	0	0	0
An11g06590	#REF!	strong similarity to methyltransferase Coq5 - Saccharomyces cerevisiae	503.099	448.901	431.05	402.642	0.892272	0.856789	0.800324	0.960232	0.934097	0.89695	0	0	0	0	0	0
An14g02960	#REF!	similarity to hypothetical protein encoded by An01g14870 - Aspergillus niger	47.6075	46.7055	44.0989	41.1985	0.981052	0.926302	0.865378	0.944192	0.934229	0.882092	0	0	0	0	0	0
An12g06560	#REF!	strong similarity to triacylglycerol lipase Lip4 - Candida rugosa	48.1889	46.4915	44.68	41.7417	0.964776	0.927184	0.866209	0.961035	0.934237	0.897835	0	0	0	0	0	0
An11g04600	#REF!	strong similarity to hypothetical protein CAD21381.1 - Neurospora crassa	68.4505	54.2947	54.6904	51.0969	0.793197	0.798978	0.74648	1.00729	0.934294	0.941103	0	0	0	0	0	0
An17g00890	#REF!	strong similarity to phosphoprotein phosphatase PPT - Rattus norvegicus	886.77	693.383	729.912	681.979	0.781919	0.823113	0.76906	1.05268	0.93433	0.983554	0	0	0	0	0	0
An01g07500	#REF!	strong similarity to hypothetical protein CAF06125.1 - Neurospora crassa	1072.34	1011.74	1003.32	937.444	0.943487	0.935643	0.874208	0.991686	0.934339	0.926571	0	0	0	0	0	0
An14g06660	#REF!	hypothetical protein	55.9621	58.1933	53.4424	49.9344	1.03987	0.954975	0.89229	0.91836	0.93436	0.858079	0	0	0	0	0	0
An02g00380	#REF!	hypothetical protein	40.1409	39.1512	37.3239	34.8742	0.975343	0.929822	0.868793	0.953328	0.934365	0.890756	0	0	0	0	0	0
An01g06950	#REF!	strong similarity to polyketide synthase FUM5 - Gibberella moniliformis	27.2606	27.6011	28.6904	26.8073	1.01249	1.05245	0.983372	1.03947	0.934366	0.971241	0	0	0	0	0	0
An02g07570	#REF!	strong similarity to ergosterol biosynthesis protein Kes1 - Saccharomyces cerevisiae	756.244	864.635	824.726	770.608	1.14333	1.09055	1.01899	0.953843	0.934381	0.891253	0	0	0	0	0	0
An04g02350	#REF!	similarity to FLEXHT-35 protein sequence SEQ ID NO:35 from patent WO200070047-A2 - Homo sapiens	76.7591	58.4293	61.3449	57.3236	0.761204	0.799188	0.746798	1.0499	0.934446	0.981076	0	0	0	0	0	0
An16g07360	#REF!	strong similarity to MMS19 - Mus musculus	46.1383	49.238	46.1928	43.1651	1.06718	1.00118	0.935559	0.938153	0.934455	0.876662	0	0	0	0	0	0
An12g04560	#REF!	strong similarity to 75-kD autoantigen PM-Sc1 - Homo sapiens	896.549	865.614	738.472	690.176	0.965496	0.823683	0.769814	0.853119	0.934601	0.797325	0	0	0	0	0	0
An11g04340	#REF!	strong similarity to cytosine/purine permease Fcy2 - Saccharomyces cerevisiae	264.645	203.604	199.005	185.991	0.769347	0.751967	0.702793	0.97741	0.934606	0.913493	0	0	0	0	0	0
An08g02700	#REF!	strong similarity to S-adenosylmethionine synthase eth-1 - Neurospora crassa	3348.86	2598.21	2011.6	1880.06	0.775849	0.60068	0.561402	0.774223	0.93461	0.723597	0	-1	-1	0	0	0
An15g03210	#REF!	strong similarity to gamma-butyrobetaine hydroxylase BBH - Homo sapiens	382.11	369.117	298.747	279.214	0.965998	0.781836	0.730718	0.809356	0.934618	0.756439	0	0	0	0	0	0
An03g03340	#REF!	strong similarity to hypothetical protein encoded by An01g11840 - Aspergillus niger	34.041	35.5336	36.1146	33.7543	1.04385	1.06091	0.991579	1.01635	0.934646	0.949926	0	0	0	0	0	0
An13g01170	#REF!	hypothetical protein	39.4496	40.7347	40.2808	37.6485	1.03258	1.02107	0.954344	0.988855	0.934653	0.924236	0	0	0	0	0	0
An05g02470	#REF!	strong similarity to cadmium resistance protein Ycf1 - Saccharomyces cerevisiae	21.7845	22.7997	21.2222	19.8356	1.04661	0.97419	0.910538	0.930809	0.934662	0.869992	0	0	0	0	0	0
An07g08390	#REF!	strong similarity to carboxyphosphonoenolpyruvate mutase - Streptomyces hygroscopicus	77.5213	46.4681	49.2531	46.0358	0.599423	0.635349	0.593847	1.05993	0.934678	0.990697	-1	-1	-1	0	0	0
An01g08490	#REF!	strong similarity to histidine--tRNA ligase Hts1 - Saccharomyces cerevisiae	567.142	469.895	397.127	371.186	0.828532	0.700225	0.654485	0.84514	0.934679	0.789934	0	0	-1	0	0	0
An13g04020	#REF!	questionable ORF	15.1199	16.0524	15.1922	14.2005	1.06167	1.00478	0.939193	0.94641	0.934727	0.884636	0	0	0	0	0	0
An14g05730	#REF!	similarity to integral membrane protein PTH11 - Magnaporthe grisea	76.2513	44.5752	36.7378	34.3402	0.584583	0.481799	0.450356	0.824175	0.934739	0.770389	0	-1	-1	0	0	0
An15g04670	#REF!	similarity to protein #1230 from patent WO200177335-A - Listeria monocytogenes	24.7739	24.4268	25.0851	23.4495	0.985989	1.01256	0.946539	1.02695	0.934795	0.959989	0	0	0	0	0	0
An15g07540	#REF!	hypothetical protein [truncated ORF]	26.2701	26.5647	25.876	24.1895	1.01121	0.985	0.920801	0.974077	0.934824	0.910591	0	0	0	0	0	0
An11g06540	#REF!	beta-mannosidase mndA - Aspergillus niger	54.1923	36.3677	36.2642	33.9022	0.671087	0.669177	0.625591	0.997155	0.934865	0.932205	-1	-1	-1	0	0	0
An07g07250	#REF!	similarity to hypothetical protein SPAC12G12.02 - Schizosaccharomyces pombe	73.6951	60.235	55.5246	51.9088	0.817355	0.753438	0.704374	0.9218	0.934879	0.861772	0	0	0	0	0	0
An14g02290	#REF!	strong similarity to Na+/K+-exchanging ATPase alpha-1 chain NKAA1 - Rattus norvegicus	43.0008	40.5223	39.6156	37.037	0.942363	0.921277	0.861311	0.977624	0.93491	0.913991	0	0	0	0	0	0
An12g03130	#REF!	hypothetical protein	151.393	101.259	155.544	145.422	0.668846	1.02742	0.960557	1.5361	0.934924	1.43614	0	0	0	0	0	0
An08g05840	#REF!	hypothetical protein	48.1409	48.9611	47.4549	44.3669	1.01704	0.98575	0.921606	0.969237	0.934928	0.906167	0	0	0	0	0	0
An14g02180	#REF!	strong similarity to trehalose-6-phosphate synthase tpsB - Aspergillus niger	19.0005	18.7185	21.034	19.6659	0.98516	1.10702	1.03502	1.1237	0.934958	1.05061	0	0	0	0	0	0
An04g05140	#REF!	hypothetical protein	38.4592	37.9448	40.5252	37.8896	0.986626	1.05372	0.985189	1.068	0.934963	0.998543	0	0	0	0	0	0
An02g05450	#REF!	strong similarity to Nedd8-activating enzyme hUba3 - Homo sapiens	284.099	198.424	202.664	189.485	0.698433	0.713357	0.666968	1.02137	0.934971	0.954949	0	0	-1	0	0	0
An15g01030	#REF!	hypothetical protein	30.3068	42.4649	47.6051	44.5094	1.40117	1.57077	1.46863	1.12104	0.934971	1.04814	0	0	0	0	0	0
An02g08290	#REF!	strong similarity to lovastatin nonaketide synthase lovB - Aspergillus terreus	424.793	73.9816	92.973	86.9273	0.174159	0.218867	0.204634	1.2567	0.934974	1.17498	-1	-1	-1	0	0	0
An04g02890	#REF!	weak similarity to LP-76-related adaptor molecule Clnk - Mus musculus	40.1082	39.5391	36.3157	33.9543	0.98581	0.905443	0.846567	0.918476	0.934976	0.858753	0	0	0	0	0	0
An08g05230	#REF!	strong similarity to hypothetical endoglucanase IV - Trichoderma reesei	40.3047	43.4134	41.3337	38.646	1.07713	1.02553	0.958847	0.952095	0.934976	0.890186	0	0	0	0	0	0
An15g03930	#REF!	hypothetical protein	54.3606	56.4272	60.7125	56.7659	1.03802	1.11685	1.04425	1.07594	0.934996	1.006	0	0	0	0	0	0
An04g04620	#REF!	strong similarity to hypothetical protein encoded by An14g05440 - Aspergillus niger	44.4895	48.7052	43.477	40.6511	1.09476	0.977243	0.913725	0.892657	0.935003	0.834637	0	0	0	0	0	0
An07g05730	#REF!	strong similarity to SR protein-specific kinase srpk2 - Mus musculus	22.2454	24.9436	23.1218	21.6208	1.12129	1.0394	0.971923	0.926966	0.935082	0.866789	0	0	0	0	0	0
An17g00470	#REF!	strong similarity to cAMP dependent protein kinase regulatory subunit pkaR - Aspergillus niger	61.5349	63.188	57.5809	53.8452	1.02686	0.935745	0.875036	0.911264	0.935123	0.852143	0	0	0	0	0	0
An06g00580	#REF!	strong similarity to hypothetical protein EAA61328.1 - Aspergillus nidulans	32.3423	32.2232	31.825	29.7611	0.996317	0.984004	0.920189	0.987642	0.935148	0.923591	0	0	0	0	0	0
An10g00020	#REF!	similarity to hemagglutinating surface lectin - Arthrobotrys oligospora	23.2786	22.5642	22.3602	20.9109	0.969309	0.960544	0.898288	0.990957	0.935187	0.926731	0	0	0	0	0	0
An16g04240	#REF!	questionable ORF	19.6192	20.3734	19.7704	18.4892	1.03844	1.00771	0.942405	0.970402	0.935196	0.907516	0	0	0	0	0	0
An11g06200	#REF!	strong similarity to 31 kD subunit of NADH:ubiquinone reductase - Neurospora crassa	2000.23	1877.11	1490.95	1394.38	0.938447	0.745393	0.697111	0.794283	0.935226	0.742835	0	0	-1	0	0	0
An02g10020	#REF!	questionable ORF	29.6365	30.2012	28.1921	26.3661	1.01905	0.951261	0.889649	0.933475	0.935231	0.873015	0	0	0	0	0	0
An07g07020	#REF!	strong similarity to methylation-controlled DNAJ-like protein mcj - Homo sapiens	1103.46	791.46	899.105	840.916	0.71725	0.814802	0.762069	1.13601	0.935281	1.06249	0	0	0	0	0	0
An08g09400	#REF!	weak similarity to hypothetical protein TP0491 - Treponema pallidum	29.063	28.7086	27.9034	26.0977	0.987806	0.960099	0.897969	0.971951	0.935287	0.909054	0	0	0	0	0	0
An03g00470	#REF!	strong similarity to hypothetical protein EAA48619.1 - Magnaporthe grisea	38.5189	34.6255	33.4775	31.3114	0.898921	0.869119	0.812883	0.966847	0.935295	0.904287	0	0	0	0	0	0
An01g04920	#REF!	strong similarity to cytoplasmic ribosomal protein of the large subunit L29 - Saccharomyces cerevisiae	5246.8	4613.23	4414.12	4128.58	0.879247	0.841297	0.786876	0.956838	0.935313	0.894943	0	0	0	0	0	0
An02g12610	#REF!	strong similarity to Ran-GTPase-activating protein 1 rna1p - Schizosaccharomyces pombe	190.16	124.112	127.178	118.952	0.652671	0.668798	0.625538	1.02471	0.935316	0.958428	0	0	0	0	0	0
An12g05240	#REF!	weak similarity to RNA polymerase - Paramyxoviridae sp.	46.0659	45.9198	47.6793	44.5961	0.996827	1.03502	0.968092	1.03832	0.935334	0.971173	0	0	0	0	0	0
An04g07180	#REF!	strong similarity to EST an_2144 - Aspergillus niger	7813.33	7173.96	6387.92	5975.11	0.918169	0.817567	0.764732	0.890431	0.935375	0.832888	0	0	0	0	0	0
An03g04260	#REF!	strong similarity to hypothetical protein CAD21410.1 - Neurospora crassa	46.2964	40.5837	43.7398	40.9135	0.876607	0.944779	0.88373	1.07777	0.935383	1.00813	0	0	0	0	0	0
An08g02260	#REF!	strong similarity to phosphoglycerate kinase pgkA - Aspergillus nidulans	5430.9	3624	3233.54	3024.61	0.667294	0.595396	0.556926	0.892255	0.935388	0.834604	-1	-1	-1	0	0	0
An10g00110	#REF!	strong similarity to O-methylsterigmatocystin oxidoreductase ordA - Aspergillus parasiticus	62.0976	60.8015	59.7227	55.8647	0.979128	0.961755	0.899628	0.982256	0.935403	0.918805	0	0	0	0	0	0
An12g09810	#REF!	strong similarity to thermostable alcohol dehydrogenase adhT - Bacillus stearothermophilus	61.5379	67.7475	60.5718	56.6598	1.10091	0.9843	0.920729	0.894081	0.935415	0.836338	0	0	0	0	0	0
An01g07230	#REF!	similarity to hypothetical protein DRB0099 - Deinococcus radiodurans	55.0473	45.245	43.8143	40.9847	0.82193	0.795939	0.744537	0.968377	0.93542	0.905839	0	0	0	0	0	0
An13g03390	#REF!	hypothetical protein	25.9278	26.0808	25.3604	23.7231	1.0059	0.978119	0.914969	0.972381	0.935438	0.909602	0	0	0	0	0	0
An08g05900	#REF!	similarity to hypothetical protein encoded by SPAC23H3.12c - Schizosaccharomyces pombe	180.308	217.298	249.372	233.275	1.20515	1.38304	1.29376	1.14761	0.935448	1.07353	0	0	0	0	0	0
An08g00080	#REF!	similarity to hypothetical protein encoded by B1D1.100 - Neurospora crassa	313.31	259.442	285.565	267.137	0.828069	0.911447	0.852628	1.10069	0.935467	1.02966	0	0	0	0	0	0
An09g04100	#REF!	strong similarity to 160 kD subunit of DNA-directed RNA polymerase III Rpo31 - Saccharomyces cerevisiae	301.596	298.039	251.285	235.072	0.988204	0.833184	0.779427	0.843129	0.935481	0.788731	0	0	0	0	0	0
An14g02050	#REF!	similarity to hypothetical isoamyl alcohol oxidase mreA - Aspergillus oryzae [truncated ORF]	40.3423	38.0068	36.2987	33.9577	0.942107	0.899766	0.841739	0.955057	0.935509	0.893465	0	0	0	0	0	0
An15g07850	#REF!	hypothetical protein	33.6794	34.9632	33.8327	31.6511	1.03812	1.00455	0.939776	0.967666	0.935517	0.905268	0	0	0	0	0	0
An02g05580	#REF!	hypothetical protein	40.6124	40.3859	39.0455	36.528	0.994424	0.961418	0.899431	0.966809	0.935526	0.904475	0	0	0	0	0	0
An04g05260	#REF!	strong similarity to saccharopine reductase LYS3 - Magnaporthe grisea	5196.41	4290.71	3567.22	3337.23	0.825707	0.686478	0.642219	0.831382	0.935527	0.77778	0	-1	-1	0	0	0
An09g01760	#REF!	similarity to hypothetical protein YBR096w - Saccharomyces cerevisiae	29.1633	28.876	29.2694	27.3836	0.990151	1.00364	0.938977	1.01362	0.935572	0.948317	0	0	0	0	0	0
An12g00690	#REF!	strong similarity to hypothetical protein CAD21497.1 - Neurospora crassa	345.685	320.899	272.38	254.832	0.928297	0.787941	0.737179	0.848802	0.935577	0.79412	0	0	0	0	0	0
An06g02010	#REF!	strong similarity to glutathione transferase homolog Ure2 - Saccharomyces cerevisiae	20.0152	20.3511	21.1564	19.7937	1.01678	1.05701	0.988933	1.03957	0.935593	0.97261	0	0	0	0	0	0
An07g03840	#REF!	hypothetical protein	76.6059	84.9502	80.6939	75.4977	1.10893	1.05336	0.985534	0.949896	0.935607	0.888729	0	0	0	0	0	0
An11g08340	#REF!	similarity to hypothetical protein encoded by An02g12600 - Aspergillus niger	26.3279	25.8884	25.5642	23.9182	0.983307	0.970994	0.908473	0.987478	0.935611	0.923895	0	0	0	0	0	0
An18g03300	#REF!	strong similarity to cytosolic phenylalanine--tRNA ligase alpha subunit Frs1 - Saccharomyces cerevisiae	1061.06	975.844	827.565	774.288	0.919688	0.779941	0.72973	0.84805	0.935622	0.793454	0	0	0	0	0	0
An12g07860	#REF!	strong similarity to esterase P1-8LC from patent WO9730160-A1 - Sulfolobus solfataricus	75.6904	56.3685	53.7833	50.3232	0.744725	0.71057	0.664857	0.954137	0.935667	0.892754	0	0	0	0	0	0
An07g08990	#REF!	pyruvate kinase pkiA - Aspergillus niger	4721.51	3782.37	2995.83	2803.14	0.801093	0.634507	0.593697	0.792051	0.935683	0.741109	0	0	-1	0	0	0
An07g04260	#REF!	strong similarity to 3-hydroxy-3-methylglutaryl-CoA synthase Erg13 - Saccharomyces cerevisiae	1005.83	295.174	137.36	128.529	0.293464	0.136564	0.127784	0.465353	0.935705	0.435433	-1	-1	-1	0	0	-1
An01g00540	#REF!	hypothetical protein	35.1456	33.8469	29.4981	27.6017	0.963047	0.839312	0.785353	0.871516	0.935711	0.815487	0	0	0	0	0	0
An01g00430	#REF!	similarity to heterokaryon incompatibility protein het-6 - Neurospora crassa	32.8152	31.1531	30.5855	28.6195	0.949349	0.932053	0.872139	0.981781	0.935719	0.918671	0	0	0	0	0	0
An18g05290	#REF!	questionable ORF	14.5559	16.0586	15.3473	14.3613	1.10324	1.05437	0.986632	0.95571	0.935752	0.894308	0	0	0	0	0	0
An11g06450	#REF!	strong similarity to hypothetical protein encoded by An02g08300 - Aspergillus niger	29.6112	29.8223	30.0957	28.1622	1.00713	1.01636	0.951069	1.00917	0.935758	0.944335	0	0	0	0	0	0
An14g02970	#REF!	similarity to phytochrome phy - Synechocystis sp.	30.1624	30.5903	25.5786	23.9358	1.01419	0.848028	0.793563	0.836165	0.935774	0.782461	0	0	0	0	0	0
An03g05670	#REF!	strong similarity to aryl-alcohol oxidase precursor aao - Pleurotus pulmonarius	30.7932	33.5592	29.137	27.266	1.08983	0.946217	0.885457	0.868227	0.935786	0.812475	0	0	0	0	0	0
An16g08370	#REF!	similarity to mitochondrial J-type chaperone Jac1 - Saccharomyces cerevisiae	27.124	25.9484	31.2169	29.2136	0.956658	1.1509	1.07704	1.20304	0.935825	1.12583	0	0	0	0	0	0
An07g01870	#REF!	strong similarity to phenol hydroxylase - Trichosporon cutaneum	41.4044	43.9445	42.2573	39.5456	1.06135	1.0206	0.955104	0.961606	0.935828	0.899898	0	0	0	0	0	0
NE		NE	22.4547	44.7572	53.3309	49.9089	1.99322	2.37504	2.22265	1.19156	0.935834	1.1151	1	1	1	0	0	0
An02g11260	#REF!	strong similarity to monosaccharide transporter AmMst-1 - Amanita muscaria	31.2237	33.1715	31.7335	29.6978	1.06238	1.01633	0.951128	0.95665	0.935849	0.89528	0	0	0	0	0	0
An02g02170	#REF!	strong similarity to tryptophan synthase Trp5 - Saccharomyces cerevisiae	445.256	391.909	297.685	278.591	0.880188	0.66857	0.625687	0.759576	0.935858	0.710856	0	0	-1	0	0	0
An14g00890	#REF!	similarity to nucleolar phosphoprotein p130 - Homo sapiens	82.3309	100.959	120.623	112.887	1.22626	1.4651	1.37113	1.19477	0.935861	1.11814	0	1	0	0	0	0
An16g02860	#REF!	hypothetical protein	48.0885	51.4357	48.0388	44.958	1.0696	0.998966	0.934902	0.933959	0.935869	0.874064	0	0	0	0	0	0
An10g00500	#REF!	strong similarity to essential protein SEQ ID NO:7288 from patent WO200253728-A2 - Candida albicans	1051.91	725.323	768.927	719.62	0.68953	0.730982	0.684108	1.06012	0.935876	0.992138	0	0	0	0	0	0
An03g03110	#REF!	strong similarity to retroviral-like transposable element Tnt1 - Nicotiana tabacum	69.3748	66.7868	66.3268	62.0745	0.962695	0.956064	0.89477	0.993113	0.935889	0.929444	0	0	0	0	0	0
An12g05140	#REF!	weak similarity to hypothetical protein encoded by An15g00660 - Aspergillus niger	24.8171	23.204	24.25	22.6953	0.934999	0.977149	0.914504	1.04508	0.93589	0.97808	0	0	0	0	0	0
An01g12580	#REF!	similarity to protein fragment SEQ ID NO:21284 from patent EP1033405-A2 - Arabidopsis thaliana	48.1947	45.6115	49.854	46.6587	0.9464	1.03443	0.968128	1.09301	0.935906	1.02296	0	0	0	0	0	0
An01g03230	#REF!	hypothetical protein	399.917	272.734	241.139	225.685	0.681977	0.602973	0.56433	0.884154	0.935913	0.827491	0	-1	-1	0	0	0
An02g00460	#REF!	similarity to hypothetical oxidoreductase ox1 - Claviceps purpurea [putative sequencing error]	57.231	56.5001	53.5953	50.1606	0.987229	0.936473	0.876459	0.948588	0.935914	0.887797	0	0	0	0	0	0
An07g03630	#REF!	strong similarity to hypothetical protein B11N2.220 - Neurospora crassa	205.139	177.018	162.771	152.357	0.862919	0.793465	0.742699	0.919513	0.93602	0.860683	0	0	0	0	0	0
An01g09630	#REF!	strong similarity to hypothetical protein YDR132c - Saccharomyces cerevisiae	76.4509	85.7604	104.167	97.5047	1.12177	1.36253	1.27539	1.21462	0.936045	1.13694	0	0	0	0	0	0
An02g10280	#REF!	hypothetical protein	31.4657	26.1537	30.0766	28.1533	0.83118	0.955852	0.894729	1.14999	0.936054	1.07646	0	0	0	0	0	0
An08g06440	#REF!	strong similarity to androgen-inducible aldehyde reductase aiar - Rattus norvegicus	758.123	305.116	269.642	252.404	0.402462	0.35567	0.332932	0.883734	0.936071	0.827238	-1	-1	-1	0	0	0
An01g09900	#REF!	weak similarity to hypothetical protein Y2H9A.3 - Caenorhabditis elegans	19.9666	19.7594	20.3213	19.0223	0.989621	1.01776	0.952703	1.02844	0.936076	0.962695	0	0	0	0	0	0
An06g01350	#REF!	hypothetical protein [truncated ORF]	34.7622	35.416	34.8175	32.5935	1.01881	1.00159	0.937612	0.983101	0.936123	0.920303	0	0	0	0	0	0
An13g00410	#REF!	strong similarity to hypothetical protein CAD28442.1 - Aspergillus fumigatus	106.015	98.7138	112.661	105.465	0.931132	1.06269	0.994809	1.14129	0.936124	1.06839	0	0	0	0	0	0
An08g00790	#REF!	similarity to hypothetical acetyltransferase F21B7.10 - Arabidopsis thaliana	63.9335	60.3949	56.831	53.2022	0.944651	0.888907	0.832148	0.94099	0.936147	0.880905	0	0	0	0	0	0
An09g01890	#REF!	hypothetical protein	23.3668	23.9547	23.6487	22.1389	1.02516	1.01207	0.947452	0.987227	0.936157	0.924199	0	0	0	0	0	0
An07g04230	#REF!	weak similarity to outer membrane protein from patent WO9640893-A1 - Helicobacter pylori	83.0636	80.8662	66.3296	62.0964	0.973545	0.79854	0.747577	0.820239	0.936179	0.767891	0	0	0	0	0	0
An02g04780	#REF!	weak similarity to 3,5-cyclic-nucleotide phosphodiesterase regA - Dictyostelium discoideum	26.8374	24.5012	22.6697	21.2232	0.912949	0.844704	0.790804	0.925248	0.936191	0.866209	0	0	0	0	0	0
An05g02120	#REF!	strong similarity to hypothetical protein encoded by An12g06960 - Aspergillus niger	35.3208	37.5416	34.4206	32.2263	1.06288	0.974513	0.912389	0.916865	0.936252	0.858416	0	0	0	0	0	0
An15g06740	#REF!	strong similarity to cytoplasmic ribosomal protein of the large subunit L32 - Drosophila subobscura	11244	10440.7	8937.34	8367.64	0.928557	0.794855	0.744187	0.856011	0.936256	0.801445	0	0	-1	0	0	0
An11g04700	#REF!	strong similarity to pyridoxine 4-dehydrogenase PLR - Schizosaccharomyces pombe	58.2143	56.8632	58.0608	54.3609	0.976791	0.997363	0.933806	1.02106	0.936275	0.955993	0	0	0	0	0	0
An03g04740	#REF!	strong similarity to fluconazole resistance protein FLU1 - Candida albicans	38.6123	39.5769	44.9646	42.1013	1.02498	1.16452	1.09036	1.13613	0.936322	1.06379	0	0	0	0	0	0
An08g03100	#REF!	hypothetical protein	26.6256	25.9752	25.0375	23.4436	0.975574	0.940356	0.880493	0.9639	0.936341	0.902539	0	0	0	0	0	0
An01g08450	#REF!	weak similarity to baboon babo - Drosophila melanogaster	38.5134	47.0095	40.3326	37.7658	1.2206	1.04723	0.980589	0.857966	0.936361	0.803365	0	0	0	0	0	0
An01g00330	#REF!	alpha-l-arabinofuranosidase a precursor abfA - Aspergillus niger	22.1778	22.2195	23.5518	22.0534	1.00188	1.06195	0.994389	1.05996	0.936379	0.992523	0	0	0	0	0	0
An02g11580	#REF!	strong similarity to secreted protein sequence encoded by gene 48 SEQ ID NO:188 from patent WO200056754-A1 - Homo sapiens [putative pseudogene]	578.842	484.591	457.777	428.664	0.837173	0.790848	0.740554	0.944666	0.936404	0.884589	0	0	0	0	0	0
An15g02040	#REF!	strong similarity to EST an_3318 - Aspergillus niger	87.4337	67.3215	75.065	70.2915	0.769972	0.858536	0.803941	1.11502	0.936408	1.04412	0	0	0	0	0	0
An12g09220	#REF!	hypothetical protein	32.3052	31.5744	30.5386	28.5967	0.977378	0.945316	0.885203	0.967196	0.936409	0.905692	0	0	0	0	0	0
An01g07200	#REF!	similarity to N-acetylglucosaminyltransferases chain p110 - Rattus norvegicus	619.787	699.936	501.323	469.444	1.12932	0.808863	0.757427	0.71624	0.93641	0.670695	0	0	0	0	0	0
An09g00190	#REF!	similarity to multidrug resistance protein Qdr1 - Saccharomyces cerevisiae	23.7049	22.4746	22.8113	21.361	0.948099	0.962304	0.90112	1.01498	0.936419	0.950449	0	0	0	0	0	0
An02g13000	#REF!	hypothetical protein	21.6328	23.0014	21.0085	19.673	1.06326	0.971142	0.909406	0.913359	0.93643	0.855297	0	0	0	0	0	0
An11g03670	#REF!	similarity to hypothetical reductase encoded by 2SCG18.20c - Streptomyces coelicolor	18.1658	19.5828	18.7738	17.5809	1.078	1.03347	0.967797	0.958691	0.936455	0.897771	0	0	0	0	0	0
An06g00490	#REF!	similarity to integral membrane protein PTH11 - Magnaporthe grisea	33.8686	35.401	33.4878	31.3604	1.04525	0.988757	0.925945	0.945956	0.936475	0.885863	0	0	0	0	0	0
An16g02700	#REF!	similarity to hypothetical membrane protein YIL130w - Saccharomyces cerevisiae	279.784	196.512	188.181	176.232	0.702371	0.672593	0.629884	0.957604	0.936501	0.896798	0	0	0	0	0	0
An02g08880	#REF!	similarity to hypothetical protein PFB0705w - Plasmodium falciparum	21.9364	25.5618	24.2017	22.6651	1.16527	1.10327	1.03322	0.946794	0.936506	0.886678	0	0	0	0	0	0
An01g05270	#REF!	weak similarity to extracellular proteinase prtY - Lactobacillus helveticus	25.3058	25.6402	25.1382	23.5425	1.01322	0.99338	0.930321	0.980422	0.93652	0.918186	0	0	0	0	0	0
An11g05900	#REF!	weak similarity to BEF from patent WO9831800-A2 - Homo sapiens	59.4713	57.8868	56.0712	52.512	0.973357	0.942828	0.882981	0.968635	0.936524	0.90715	0	0	0	0	0	0
An08g05130	#REF!	hypothetical protein	67.6338	58.12	58.1427	54.4522	0.859334	0.859669	0.805103	1.00039	0.936527	0.936891	0	0	0	0	0	0
An11g05450	#REF!	hypothetical protein	75.4826	77.0812	86.355	80.8759	1.02118	1.14404	1.07145	1.12031	0.936551	1.04923	0	0	0	0	0	0
An16g02970	#REF!	strong similarity to cytoplasmic serine hydroxymethyltransferase Shm2 - Saccharomyces cerevisiae	4861.66	3569.92	2831.05	2651.42	0.734302	0.582321	0.545374	0.793027	0.936551	0.74271	0	0	0	0	0	0
An08g04760	#REF!	similarity to hypothetical tol related protein - Neurospora crassa	100.996	100.385	98.1668	91.9448	0.993953	0.971988	0.910381	0.977901	0.936617	0.915919	0	0	0	0	0	0
An16g06370	#REF!	strong similarity to cytochrome P450 trichodiene oxygenase TRI4 - Fusarium sporotrichioides	34.2538	36.4039	37.046	34.6997	1.06277	1.08152	1.01302	1.01764	0.936666	0.953186	0	0	0	0	0	0
An09g02680	#REF!	hypothetical protein	31.3271	32.5174	31.3032	29.321	1.038	0.999238	0.935963	0.96266	0.936677	0.901701	0	0	0	0	0	0
An07g04620	#REF!	strong similarity to hypothetical protein EAA60744.1 - Aspergillus nidulans	226.534	55.1784	55.9097	52.3698	0.243577	0.246805	0.231179	1.01325	0.936685	0.949101	-1	-1	-1	0	0	0
An01g12340	#REF!	hypothetical protein [truncated ORF]	27.7876	27.0291	24.3328	22.7929	0.9727	0.875668	0.820255	0.900245	0.936718	0.843276	0	0	0	0	0	0
An02g11970	#REF!	strong similarity to 4-nitrophenylphosphatase pho13p - Schizosaccharomyces pombe	359.825	284.575	289.479	271.164	0.790868	0.804497	0.753598	1.01723	0.936732	0.952874	0	0	0	0	0	0
An02g13200	#REF!	strong similarity to hypothetical transcription factor CAB91400.2 - Neurospora crassa	61.3221	54.447	51.0208	47.7938	0.887885	0.832013	0.779389	0.937073	0.93675	0.877803	0	0	0	0	0	0
An13g03090	#REF!	hypothetical protein	42.8747	43.0325	38.3518	35.9263	1.00368	0.894509	0.837937	0.891228	0.936757	0.834864	0	0	0	0	0	0
An02g01940	#REF!	hypothetical protein	37.3821	32.9938	32.6386	30.5753	0.882608	0.873106	0.817911	0.989235	0.936783	0.926699	0	0	0	0	0	0
An01g12420	#REF!	strong similarity to cytoplasmic ribosomal protein of the large subunit L17 - Rattus norvegicus	7028.23	6207.85	5940.27	5564.84	0.883274	0.845202	0.791783	0.956896	0.936798	0.896419	0	0	0	0	0	0
An01g05690	#REF!	strong similarity to origin recognition complex subunit 5 orc5p - Schizosaccharomyces pombe	102.198	134.171	136.283	127.669	1.31285	1.33351	1.24923	1.01574	0.936799	0.95154	0	0	0	0	0	0
An12g08740	#REF!	hypothetical protein	36.7611	35.8669	38.4799	36.048	0.975676	1.04676	0.980604	1.07285	0.936803	1.00505	0	0	0	0	0	0
An01g07240	#REF!	similarity to NADP-reducing hydrogenase D chain - Desulfovibrio fructosovorans	82.1974	68.5552	66.4551	62.2555	0.834031	0.808481	0.75739	0.969366	0.936806	0.908108	0	0	0	0	0	0
An08g00920	#REF!	strong similarity to hypothetical protein 1A9.290 - Neurospora crassa	97.056	79.8166	82.0504	76.8653	0.822377	0.845392	0.791969	1.02799	0.936807	0.963024	0	0	0	0	0	0
An16g06810	#REF!	strong similarity to hypothetical protein YGR127w - Saccharomyces cerevisiae	179.589	170.495	217.604	203.861	0.949362	1.21168	1.13515	1.27631	0.936842	1.1957	0	0	0	0	0	0
An14g01910	#REF!	strong similarity to lovastatin nonaketide synthase lovB - Aspergillus terreus [truncated ORF]	77.0333	78.2458	70.5139	66.0624	1.01574	0.915369	0.857582	0.901184	0.93687	0.844293	0	0	0	0	0	0
An02g12290	#REF!	similarity to splicing factor sf1 - Drosophila melanogaster	30.4858	30.7081	27.986	26.2195	1.00729	0.918001	0.860055	0.911356	0.936879	0.85383	0	0	0	0	0	0
An12g09830	#REF!	similarity to hypothetical protein SC1C3.21 - Streptomyces coelicolor	148.047	159.873	153.734	144.031	1.07988	1.03842	0.972877	0.961604	0.936883	0.90091	0	0	0	0	0	0
An02g07970	#REF!	strong similarity to 7-aminocholesterol resistance protein Rta1 - Saccharomyces cerevisiae	28.3666	27.2429	26.8075	25.1156	0.960388	0.945037	0.885392	0.984016	0.936886	0.921911	0	0	0	0	0	0
An03g06000	#REF!	similarity to 6-Hydroxy-D-nicotine oxidase 6-HDNO - Arthrobacter oxidans	28.1631	29.5279	27.3393	25.6138	1.04846	0.970748	0.909481	0.92588	0.936887	0.867445	0	0	0	0	0	0
An10g00360	#REF!	strong similarity to nuclear pore-associated DEAD-box protein Dbp5 - Saccharomyces cerevisiae	1099.36	1104.09	1118.31	1047.73	1.0043	1.01724	0.953041	1.01289	0.936887	0.948959	0	0	0	0	0	0
An14g06300	#REF!	strong similarity to mitochondrial ribosomal protein of the large subunit Yml6 - Saccharomyces cerevisiae	459.351	439.255	417.935	391.57	0.956252	0.909839	0.852444	0.951463	0.936917	0.891443	0	0	0	0	0	0
An08g10110	#REF!	strong similarity to lipid transfer protein POX18 - Candida tropicalis	654.437	632.505	833.846	781.25	0.966487	1.27414	1.19377	1.31832	0.936924	1.23517	0	0	0	0	0	0
An01g00880	#REF!	strong similarity to S-adenosyl-L-methionine:norcoclaurine 6-O-methyltransferase 6-OMT - Coptis japonica	30.9779	33.9452	33.2097	31.1156	1.09579	1.07204	1.00444	0.978332	0.936944	0.916642	0	0	0	0	0	0
An02g14040	#REF!	hypothetical protein	125.735	124.184	115.586	108.298	0.987664	0.919288	0.861321	0.930769	0.936944	0.872079	0	0	0	0	0	0
An02g02280	#REF!	strong similarity to DNA mismatch repair gene Pms1 - Saccharomyces cerevisiae	56.8063	52.2253	47.9529	44.9297	0.919358	0.844148	0.790929	0.918193	0.936955	0.860305	0	0	0	0	0	0
An02g01130	#REF!	strong similarity to hypothetical protein encoded by An13g03430 - Aspergillus niger	29.0346	27.2386	27.5494	25.8127	0.938141	0.948846	0.889032	1.01141	0.936961	0.947653	0	0	0	0	0	0
An09g03090	#REF!	weak similarity to retinitis pigmentosa GTPase regulator RPGR - Homo sapiens	36.727	40.1438	34.6031	32.422	1.09303	0.942172	0.882786	0.861979	0.936969	0.807647	0	0	0	0	0	0
An11g04240	#REF!	questionable ORF	27.8976	27.2043	25.6752	24.0569	0.975148	0.920336	0.862328	0.943792	0.936971	0.884306	0	0	0	0	0	0
An08g10550	#REF!	strong similarity to carnitine/acylcarnitine translocase CACT - Homo sapiens	227.562	147.95	123.879	116.072	0.650154	0.544377	0.510067	0.837305	0.936974	0.784533	-1	-1	-1	0	0	0
An08g10300	#REF!	strong similarity to concentrative Na+-nucleoside cotransporter cNT1 - Rattus norvegicus	251.864	257.092	255.122	239.043	1.02076	1.01293	0.949095	0.992337	0.936976	0.929796	0	0	0	0	0	0
An12g07480	#REF!	questionable ORF	34.8731	38.4636	35.5095	33.2727	1.10296	1.01825	0.954109	0.923197	0.93701	0.865045	0	0	0	0	0	0
An01g09700	#REF!	similarity to EST an_1026 - Aspergillus niger	30.7206	33.7124	29.5988	27.7347	1.09739	0.963482	0.902805	0.877979	0.937024	0.822687	0	0	0	0	0	0
An15g07180	#REF!	hypothetical protein	29.4234	32.3051	31.6518	29.6589	1.09794	1.07574	1.00801	0.979777	0.937036	0.918086	0	0	0	0	0	0
An01g09220	#REF!	weak similarity to tyrosinase melC2 - Streptomyces lincolnensis	2520.83	3314.76	2972.43	2785.37	1.31495	1.17915	1.10494	0.896724	0.937069	0.840293	0	0	0	0	0	0
An07g03760	#REF!	strong similarity to 100 kDa coactivator snd1 - Homo sapiens	930.51	2329.26	1878.79	1760.55	2.50321	2.01909	1.89203	0.806603	0.93707	0.755843	1	1	1	0	0	0
An07g06740	#REF!	strong similarity to hypothetical protein EAA60398.1 - Aspergillus nidulans	389.832	335.609	356.942	334.488	0.860905	0.915631	0.85803	1.06357	0.937091	0.99666	0	0	0	0	0	0
An11g09270	#REF!	strong similarity to dihydroxy-acid dehydratase from patent WO9921880-A2 - Zea mays	51.9061	50.5428	48.1605	45.1315	0.973734	0.927838	0.869483	0.952866	0.937106	0.892937	0	0	0	0	0	0
An03g06290	#REF!	weak similarity to hypothetical protein encoded by An11g08920 - Aspergillus niger	19.75	19.597	20.3879	19.1057	0.992253	1.0323	0.967378	1.04036	0.937108	0.97493	0	0	0	0	0	0
An16g06850	#REF!	strong similarity to translation initiation factor eIF-4F Tif4631 - Saccharomyces cerevisiae	564.271	483.682	328.035	307.413	0.85718	0.581344	0.544797	0.678205	0.937135	0.635569	0	-1	-1	0	0	0
An04g07340	#REF!	strong similarity to hypothetical cytoskeleton specific chaperonin subunit Cct8 - Saccharomyces cerevisiae	1043.97	1039.2	922.085	864.132	0.995432	0.883249	0.827736	0.887302	0.93715	0.831535	0	0	0	0	0	0
An04g00130	#REF!	strong similarity to intramitochondrial sorting protein YLR168c - Saccharomyces cerevisiae	324.852	246.112	296.417	277.789	0.757611	0.912467	0.855124	1.2044	0.937156	1.12871	0	0	0	0	0	0
An02g01670	#REF!	hypothetical protein	62.1938	58.0752	61.1971	57.3516	0.933777	0.983974	0.922142	1.05376	0.937161	0.98754	0	0	0	0	0	0
An02g03950	#REF!	strong similarity to cytoplasmic ribosomal protein of the large subunit L3 - Saccharomyces cerevisiae	12546.1	12229.6	11063	10368.2	0.974766	0.881789	0.826402	0.904616	0.937188	0.847795	0	0	0	0	0	0
An14g04170	#REF!	cytochrome c oxidase subunit V cox5 - Aspergillus niger [truncated ORF]	1343.53	865.142	692.628	649.124	0.643932	0.515528	0.483148	0.800594	0.93719	0.750309	0	-1	-1	0	0	0
An03g02130	#REF!	strong similarity to salicylate hydroxylase nahG - Pseudomonas putida	37.7985	36.1134	38.1221	35.7278	0.955418	1.00856	0.945217	1.05562	0.937195	0.989323	0	0	0	0	0	0
An11g02200	#REF!	strong similarity to 4-hydroxyphenylpyruvate dioxygenase tcrP - Coccidioides immitis	46.8053	48.0864	43.0711	40.3674	1.02737	0.920217	0.862453	0.895702	0.937227	0.839476	0	0	0	0	0	0
An04g03520	#REF!	questionable ORF	43.9136	39.4741	37.171	34.8383	0.898904	0.846459	0.793337	0.941657	0.937242	0.882561	0	0	0	0	0	0
An19g00040	#REF!	weak similarity to hypothetical protein encoded by An15g06860 - Aspergillus niger	34.5655	33.201	33.7453	31.6289	0.960525	0.976273	0.915045	1.01639	0.937283	0.95265	0	0	0	0	0	0
An01g07830	#REF!	similarity to transcription factor ste11p - Schizosaccharomyces pombe	63.9309	84.0992	108.622	101.81	1.31547	1.69906	1.5925	1.2916	0.937284	1.21059	0	1	1	0	0	0
An12g05820	#REF!	strong similarity to high-affinity glucose transporter HGT1 - Kluyveromyces lactis	38.9907	43.1301	45.7107	42.8449	1.10617	1.17235	1.09885	1.05983	0.937305	0.993387	0	0	0	0	0	0
An09g03860	#REF!	similarity to calcium binding protein P22 - Gallus gallus	21.6339	21.6337	20.4575	19.1752	0.999991	0.945622	0.88635	0.945631	0.93732	0.886359	0	0	0	0	0	0
An09g05150	#REF!	similarity to protein fragment SEQ ID NO:3767 from patent EP1108790-A2 - Corynebacterium glutamicum	19.9531	19.3277	20.4435	19.1625	0.968656	1.02458	0.960378	1.05773	0.937341	0.991454	0	0	0	0	0	0
An01g06180	#REF!	strong similarity to cytochrome c1 of ubiquinol--cytochrome c reductase CYT-1 - Neurospora crassa	2750.95	2177.58	1549.17	1452.1	0.791574	0.563141	0.527856	0.71142	0.937342	0.666844	0	-1	-1	0	0	0
An05g00810	#REF!	similarity to tubulin-specific chaperone A TBCA - Oryctolagus cuniculus	389.015	255.809	254.941	238.967	0.657582	0.65535	0.614289	0.996606	0.937345	0.934163	0	0	-1	0	0	0
An04g05220	#REF!	strong similarity to subunit 6 of ubiquinol--cytochrome-c reductase Qcr6 - Saccharomyces cerevisiae	1156.95	855.386	628.126	588.776	0.739344	0.542915	0.508903	0.734319	0.937353	0.688316	0	-1	-1	0	0	0
An14g07320	#REF!	strong similarity to cytochrome P450 monooxygenase avnA - Aspergillus parasiticus	40.8083	43.0123	39.5117	37.037	1.05401	0.968228	0.907586	0.918615	0.937367	0.861079	0	0	0	0	0	0
An18g04110	#REF!	strong similarity to nuclear transport factor Kap120 - Saccharomyces cerevisiae	121.367	124.644	122.171	114.52	1.02701	1.00663	0.943586	0.980154	0.937375	0.918772	0	0	0	0	0	0
An07g04250	#REF!	strong similarity to hypothetical protein encoded by An05g02120 - Aspergillus niger	46.2273	50.1725	50.8219	47.6394	1.08534	1.09939	1.03055	1.01294	0.937381	0.949513	0	0	0	0	0	0
An07g06870	#REF!	hypothetical protein	29.8609	28.6778	28.5462	26.7596	0.96038	0.955975	0.896141	0.995413	0.937411	0.93311	0	0	0	0	0	0
An04g07310	#REF!	weak similarity to t-plasminogen activator alpha-1 DSPA-alpha1 - Desmodus rotundus	27.9243	24.948	26.3139	24.6669	0.893413	0.942328	0.883348	1.05475	0.937411	0.988735	0	0	0	0	0	0
An01g10160	#REF!	hypothetical protein	41.2874	38.1657	38	35.6236	0.924392	0.920377	0.862819	0.995657	0.937462	0.933391	0	0	0	0	0	0
An01g11920	#REF!	similarity to hypothetical protein SPBC1A4.06c - Schizosaccharomyces pombe	250.483	284.146	270.988	254.045	1.13439	1.08186	1.01422	0.953691	0.937478	0.894065	0	0	0	0	0	0
An18g03130	#REF!	strong similarity to shk1 interacting protein skb1p - Schizosaccharomyces pombe	223.562	197.701	160.81	150.758	0.88432	0.719306	0.674343	0.8134	0.937492	0.762556	0	0	0	0	0	0
An02g12690	#REF!	similarity to hypothetical protein yaaI - Escherichia coli	33.9333	37.897	38.0335	35.6563	1.11681	1.12083	1.05077	1.0036	0.937497	0.940873	0	0	0	0	0	0
An04g02570	#REF!	similarity to hypothetical membrane protein YML030w - Saccharomyces cerevisiae	249.137	222.574	226.076	211.948	0.893381	0.907437	0.850728	1.01573	0.937506	0.952257	0	0	0	0	0	0
An14g00800	#REF!	similarity to hypothetical protein CAC38347.1 - Schizosaccharomyces pombe	444.347	433.055	395.848	371.111	0.974588	0.890853	0.835183	0.914082	0.937509	0.85696	0	0	0	0	0	0
An15g00190	#REF!	strong similarity to mitochondrial import receptor MOM38 - Neurospora crassa	1293.82	1185.56	952.865	893.328	0.916323	0.736474	0.690457	0.803727	0.937517	0.753508	0	0	0	0	0	0
An14g02270	#REF!	hypothetical protein	29.6375	29.8668	29.8451	27.9806	1.00774	1.007	0.944094	0.999274	0.937527	0.936847	0	0	0	0	0	0
An07g01500	#REF!	hypothetical protein	49.0414	47.4346	46.5796	43.67	0.967236	0.949802	0.890472	0.981975	0.937535	0.920635	0	0	0	0	0	0
An01g11210	#REF!	hypothetical protein	27.6385	30.3499	27.4672	25.7516	1.0981	0.993802	0.93173	0.905018	0.937541	0.848491	0	0	0	0	0	0
An10g00250	#REF!	strong similarity to histidine kinase COS1 - Candida albicans	26.9836	25.5554	24.8933	23.3386	0.947069	0.922532	0.864915	0.974091	0.937545	0.913255	0	0	0	0	0	0
An04g04600	#REF!	hypothetical protein	41.6104	42.2429	41.896	39.2796	1.0152	1.00686	0.943984	0.991788	0.937551	0.929852	0	0	0	0	0	0
An17g01230	#REF!	weak similarity to polyketide synthase module 7 encoded by nidA5 - Streptomyces caelestis	84.6591	97.3188	108.169	101.42	1.14954	1.2777	1.19798	1.11149	0.937603	1.04214	0	0	0	0	0	0
An01g06010	#REF!	weak similarity to chromosomal protein D1 - Drosophila melanogaster	27.0181	26.8303	26.5402	24.8846	0.993046	0.982311	0.921034	0.98919	0.937619	0.927483	0	0	0	0	0	0
An02g10720	#REF!	hypothetical protein	25.332	24.7141	30.3952	28.4992	0.975607	1.19987	1.12502	1.22987	0.93762	1.15315	0	0	0	0	0	0
NE		NE	18.1735	19.4688	17.994	16.8719	1.07128	0.990127	0.928378	0.92425	0.937636	0.86661	0	0	0	0	0	0
An18g00710	#REF!	strong similarity to hypothetical protein CGA009 - Rhodopseudomonas palustris	18.5228	20.034	21.3491	20.0179	1.08158	1.15258	1.08072	1.06564	0.937647	0.999196	0	0	0	0	0	0
An02g12790	#REF!	similarity to bifunctional OPET decarboxylase/HHDD isomerase hpcE - Escherichia coli	70.6698	67.7477	66.6478	62.4943	0.958651	0.943087	0.884314	0.983765	0.93768	0.922456	0	0	0	0	0	0
An14g06740	#REF!	strong similarity to beta-ketoacyl reductase rhlG - Pseudomonas aeruginosa	41.2798	42.9399	37.4496	35.1158	1.04022	0.907215	0.850679	0.872141	0.937682	0.817791	0	0	0	0	0	0
An07g08500	#REF!	weak similarity to Vpr binding protein HHR23A from patent WO9835032-A2 - Homo sapiens	48.4458	56.0105	48.3997	45.3843	1.15615	0.999049	0.936806	0.864118	0.937698	0.810282	0	0	0	0	0	0
An06g00700	#REF!	similarity to hypothetical protein B24P7.50 - Neurospora crassa	32.048	33.7882	30.3034	28.4155	1.0543	0.945565	0.886656	0.896864	0.9377	0.840989	0	0	0	0	0	0
An03g04560	#REF!	strong similarity to morphine dehydrogenase - Pseudomonas putida	1078.4	944.719	995.015	933.035	0.87604	0.92268	0.865205	1.05324	0.937709	0.987633	0	0	0	0	0	0
An09g02790	#REF!	similarity to trichothecene 3-O-acetyltransferase TRI101 - Fusarium sporotrichioides	34.7016	37.9748	36.8376	34.5435	1.09432	1.06155	0.995442	0.970055	0.937724	0.909643	0	0	0	0	0	0
An07g07790	#REF!	similarity to nucleoporin Nsp1 - Saccharomyces cerevisiae	141.23	156.691	146.173	137.07	1.10947	1.035	0.970544	0.932878	0.937724	0.874782	0	0	0	0	0	0
An02g13430	#REF!	weak similarity to trichohyalin TRHY - Homo sapiens	50.8054	56.297	56.4332	52.9204	1.10809	1.11077	1.04163	1.00242	0.937752	0.940021	0	0	0	0	0	0
An18g00390	#REF!	hypothetical protein	51.2226	48.8194	51.5717	48.3619	0.953084	1.00682	0.944153	1.05638	0.937761	0.990629	0	0	0	0	0	0
An12g02410	#REF!	strong similarity to precursor of spherulin 1a - Physarum polycephalum	24.6285	22.8735	23.4197	21.9656	0.928741	0.950917	0.891876	1.02388	0.937911	0.960306	0	0	0	0	0	0
An03g02260	#REF!	similarity to homeostasis and adaptation protein sequence SEQ ID NO:228 from patent WO200100842-A2 - Corynebacterium glutamicum	148.462	132.202	119.389	111.978	0.89048	0.804172	0.754258	0.903078	0.937931	0.847024	0	0	0	0	0	0
An01g09440	#REF!	weak similarity to coilin p80 COIL - Homo sapiens	30.463	31.45	31.3387	29.3938	1.0324	1.02875	0.9649	0.996461	0.937937	0.934618	0	0	0	0	0	0
An01g15180	#REF!	similarity to aflatoxin B1 aldehyde reductase AFAR - Rattus norvegicus	37.17	37.0505	38.9616	36.5441	0.996787	1.0482	0.983162	1.05158	0.937952	0.986331	0	0	0	0	0	0
An15g03360	#REF!	similarity to component of the TBP-associated protein complex Taf47 - Saccharomyces cerevisiae	92.2021	112.699	129.273	121.253	1.2223	1.40206	1.31508	1.14706	0.937964	1.07591	0	0	0	0	0	0
An07g08770	#REF!	strong similarity to allantoate permease Dal5 - Saccharomyces cerevisiae	27.3253	28.2858	29.2547	27.4413	1.03515	1.07061	1.00425	1.03425	0.938013	0.970143	0	0	0	0	0	0
An11g05340	#REF!	strong similarity to fructosyl amine oxygen oxidoreductase - Aspergillus fumigatus	124.902	160.006	148.666	139.453	1.28105	1.19026	1.1165	0.929126	0.93803	0.871548	0	0	0	0	0	0
An08g01760	#REF!	strong similarity to cellulase from patent WO9733982-A1 - Acremonium cellulolyticus	29.632	28.6082	28.8218	27.0363	0.965449	0.972657	0.912401	1.00747	0.93805	0.945054	0	0	0	0	0	0
An09g03480	#REF!	strong similarity to snRNA-associated sm-like protein Lsm2 - Saccharomyces cerevisiae	240.957	219.266	234.831	220.284	0.909978	0.974573	0.914203	1.07099	0.938055	1.00464	0	0	0	0	0	0
An12g04870	#REF!	strong similarity to cytoplasmic ribosomal protein of the large subunit L10 - Saccharomyces cerevisiae	9003.34	9109.3	8920.94	8369.14	1.01177	0.990847	0.929559	0.979322	0.938146	0.918747	0	0	0	0	0	0
An09g06620	#REF!	hypothetical protein	33.5292	34.8657	37.6673	35.3378	1.03986	1.12342	1.05394	1.08035	0.938158	1.01354	0	0	0	0	0	0
An01g03370	#REF!	similarity to aimless RasGEF aleA - Dictyostelium discoideum	148.232	161.419	204.387	191.747	1.08896	1.37883	1.29356	1.26619	0.93816	1.18789	0	0	0	0	0	0
An10g00400	#REF!	strong similarity to 1,3-beta-glucanosyltransferase gel1 - Aspergillus fumigatus	551.44	230.937	301.891	283.226	0.418789	0.547459	0.513611	1.30724	0.938173	1.22642	-1	-1	-1	0	0	0
An08g01280	#REF!	weak similarity to hypothetical protein BH1676 - Bacillus halodurans	20.8247	19.2037	21.3908	20.0684	0.922158	1.02718	0.963683	1.11389	0.93818	1.04503	0	0	0	0	0	0
An08g10500	#REF!	strong similarity to hypothetical protein EAA62682.1 - Aspergillus nidulans	252.55	241.729	188.794	177.125	0.957152	0.74755	0.701346	0.781015	0.938193	0.732742	0	0	0	0	0	0
An11g00460	#REF!	strong similarity to amyloid precursor protein-binding protein 1 APP-B1 - Homo sapiens	302.822	215.473	229.845	215.639	0.711551	0.759012	0.7121	1.0667	0.938193	1.00077	0	0	0	0	0	0
An12g04670	#REF!	strong similarity to translation initiation factor Eif-5 - Saccharomyces cerevisiae	2111.79	2284.96	2145.24	2012.68	1.082	1.01584	0.953069	0.938852	0.938207	0.880838	0	0	0	0	0	0
An08g01360	#REF!	similarity to hypothetical protein G11A3.030 - Neurospora crassa	119.843	241.694	226.859	212.854	2.01675	1.89296	1.7761	0.938619	0.938268	0.880676	1	1	1	0	0	0
An04g09580	#REF!	weak similarity to kanamycin kinase - Enterococcus faecalis	22.6754	22.521	21.7709	20.4272	0.993194	0.960111	0.900854	0.96669	0.938282	0.907028	0	0	0	0	0	0
An01g06040	#REF!	strong similarity to hypothetical membrane protein YOL077c - Saccharomyces cerevisiae	401.438	284.873	242.15	227.208	0.709631	0.603207	0.565986	0.850029	0.938294	0.797577	0	-1	-1	0	0	0
An12g08150	#REF!	hypothetical protein	28.3741	31.3586	27.6865	25.9784	1.10519	0.975768	0.915568	0.882899	0.938305	0.828428	0	0	0	0	0	0
An07g04220	#REF!	hypothetical protein	49.0619	52.5168	57.8117	54.2453	1.07042	1.17834	1.10565	1.10082	0.938309	1.03291	0	0	0	0	0	0
An01g12260	#REF!	hypothetical protein	64.4742	66.8971	64.0779	60.1253	1.03758	0.993854	0.932548	0.957859	0.938315	0.898773	0	0	0	0	0	0
An16g03360	#REF!	weak similarity to cell wall hydroxyproline-rich glycoprotein HRGPnt3 - Nicotiana tabacum	64.4634	72.6546	65.5474	61.5058	1.12707	1.01682	0.954119	0.902179	0.938341	0.846551	0	0	0	0	0	0
An03g06270	#REF!	strong similarity to isoamyl alcohol oxidase mreA - Aspergillus oryzae	58.485	35.8719	32.8133	30.7901	0.613352	0.561054	0.526461	0.914734	0.938343	0.858334	0	-1	-1	0	0	0
An02g03890	#REF!	hypothetical protein	69.8179	73.1032	67.1466	63.009	1.04705	0.961739	0.902476	0.918519	0.938379	0.861919	0	0	0	0	0	0
An02g13580	#REF!	strong similarity to endochitinase from patent EP531218-A - Aphanocladium album	23.644	25.3083	22.293	20.9195	1.07039	0.942863	0.884771	0.880859	0.938388	0.826587	0	0	0	0	0	0
An02g04430	#REF!	strong similarity to 1-aminocyclopropane-1-carboxylate synthase acs - Penicillium citrinum	84.4157	78.9318	80.9782	75.9892	0.935037	0.959279	0.900178	1.02593	0.938391	0.962719	0	0	0	0	0	0
An03g01250	#REF!	questionable ORF	61.914	62.8298	56.8577	53.3548	1.01479	0.918335	0.861758	0.904948	0.938392	0.849196	0	0	0	0	0	0
An02g03150	#REF!	hypothetical protein	45.9064	45.8157	42.2384	39.638	0.998025	0.920099	0.863452	0.92192	0.938434	0.86516	0	0	0	0	0	0
An16g06530	#REF!	similarity to transcription activator CMR1 - Colletotrichum lagenarium	37.9308	37.0907	39.6932	37.2496	0.97785	1.04646	0.982039	1.07017	0.938437	1.00428	0	0	0	0	0	0
An01g00920	#REF!	strong similarity to hypothetical lysogenic protein CAD54907.1 - Bacteriophage P2-EC58	20.9501	22.4929	21.5862	20.2579	1.07364	1.03036	0.966958	0.959689	0.938465	0.900635	0	0	0	0	0	0
An07g08990	#REF!	pyruvate kinase pkiA - Aspergillus niger	4017.31	2634.14	2193.17	2058.23	0.655698	0.54593	0.512341	0.832593	0.938474	0.781367	0	-1	-1	0	0	0
An04g01010	#REF!	hypothetical protein	20.4073	21.9154	21.9817	20.6296	1.0739	1.07715	1.01089	1.00302	0.938487	0.941326	0	0	0	0	0	0
An01g08720	#REF!	strong similarity to multidrug resistance ATP-binding cassette transporter CDR1 - Candida albicans	28.5482	29.5923	28.8597	27.0845	1.03657	1.01091	0.948728	0.975244	0.938489	0.915256	0	0	0	0	0	0
An01g04170	#REF!	hypothetical protein	19.7306	21.2089	20.0634	18.8294	1.07492	1.01686	0.954324	0.945987	0.938497	0.887805	0	0	0	0	0	0
An15g00280	#REF!	strong similarity to hypothetical protein jhp0295 - Helicobacter pylori	55.5285	54.7497	53.8431	50.5324	0.985974	0.969647	0.910025	0.98344	0.938512	0.92297	0	0	0	0	0	0
An04g09590	#REF!	hypothetical protein	57.958	60.7014	56.4742	53.0019	1.04734	0.974399	0.914488	0.93036	0.938515	0.873157	0	0	0	0	0	0
An04g02260	#REF!	strong similarity to cytoplasmic ribosomal protein of the large subunit L38 - Rattus norvegicus	5506.71	4775.25	4636.31	4351.37	0.86717	0.841939	0.790195	0.970904	0.938542	0.911234	0	0	0	0	0	0
An07g08900	#REF!	similarity to hypothetical WD-repeat protein WDR6 - Homo sapiens	72.1447	64.0257	47.819	44.8817	0.887463	0.662821	0.622106	0.746872	0.938573	0.700994	0	0	0	0	0	0
An01g10400	#REF!	hypothetical protein	41.1259	45.1109	42.1909	39.5998	1.0969	1.0259	0.962892	0.935271	0.938585	0.877831	0	0	0	0	0	0
An02g13070	#REF!	hypothetical protein	50.0321	50.2311	43.2453	40.5896	1.00398	0.864351	0.81127	0.860926	0.938589	0.808056	0	0	0	0	0	0
An12g02170	#REF!	hypothetical protein [truncated ORF]	26.6067	36.5227	40.0341	37.5765	1.37269	1.50467	1.4123	1.09614	0.938612	1.02885	0	0	0	0	0	0
An01g12400	#REF!	strong similarity to 3-oxoacyl-(acyl-carrier-protein) reductase fabG - Bacillus subtilis	613.157	658.733	693.496	650.937	1.07433	1.13102	1.06162	1.05277	0.938632	0.988166	0	0	0	0	0	0
An13g03270	#REF!	similarity to hypothetical protein encoded by An13g03280 - Aspergillus niger	33.9865	34.6014	32.4941	30.5016	1.01809	0.956089	0.897462	0.939098	0.938681	0.881513	0	0	0	0	0	0
An15g00550	#REF!	strong similarity to hypothetical protein YBR101c - Saccharomyces cerevisiae	402.58	334.358	374.252	351.319	0.830538	0.929635	0.872669	1.11932	0.938722	1.05073	0	0	0	0	0	0
An12g09330	#REF!	strong similarity to phenylacrylic acid decarboxylase Pad1 - Saccharomyces cerevisiae	60.2915	60.603	67.566	63.4277	1.00517	1.12065	1.05202	1.11489	0.938752	1.04661	0	0	0	0	0	0
An02g01420	#REF!	similarity to ubiquitin specific protease Unp - Mus musculus	166.613	176.085	170.855	160.391	1.05685	1.02546	0.962656	0.9703	0.938757	0.910876	0	0	0	0	0	0
An07g02180	#REF!	strong similarity to dihydrolipoamide acetyltransferase Lat1 - Saccharomyces cerevisiae	697.48	758.791	923.276	866.747	1.0879	1.32373	1.24268	1.21677	0.938773	1.14227	0	0	0	0	0	0
An14g07220	#REF!	similarity to lung cancer associated polypeptide sequence SEQ ID NO:567 from patent WO200055180-A2 - Homo sapiens	74.0257	49.0022	47.5723	44.6602	0.661962	0.642646	0.603306	0.97082	0.938785	0.911392	-1	-1	-1	0	0	0
An01g07430	#REF!	strong similarity to mitochondrial ribosomal protein of the large subunit L2 - Saccharomyces cerevisiae	779.093	674.977	523.797	491.743	0.866363	0.672316	0.631173	0.776021	0.938805	0.728532	0	0	-1	0	0	0
An16g08360	#REF!	weak similarity to cytochrome c1 of ubiquinol--cytochrome-c reductase - Paracoccus denitrificans [truncated ORF]	43.3142	38.6673	39.2988	36.8947	0.892716	0.907296	0.851791	1.01633	0.938824	0.954157	0	0	0	0	0	0
An09g03460	#REF!	hypothetical protein	38.9965	38.6401	40.4708	37.9954	0.990862	1.03781	0.974328	1.04738	0.938833	0.983314	0	0	0	0	0	0
An02g11920	#REF!	strong similarity to fizzy-related protein Fzr1 - Mus musculus	79.2482	76.8372	96.53	90.6298	0.969577	1.21807	1.14362	1.25629	0.938877	1.1795	0	0	0	0	0	0
An08g06360	#REF!	similarity to hypothetical protein SPBC21D10.13 - Schizosaccharomyces pombe	137.625	128.704	137.184	128.799	0.93518	0.996793	0.935867	1.06588	0.938878	1.00073	0	0	0	0	0	0
An09g04870	#REF!	weak similarity to polypeptide SEQ ID NO:6186 from patent WO200153312-A1 - Homo sapiens	126.427	102.421	82.7209	77.6652	0.810119	0.654301	0.614311	0.80766	0.938882	0.758297	0	0	-1	0	0	0
An06g00880	#REF!	questionable ORF	24.6939	23.6324	23.5757	22.1349	0.957015	0.954717	0.896372	0.997599	0.938888	0.936633	0	0	0	0	0	0
An07g02770	#REF!	strong similarity to hypothetical protein YKL195w - Saccharomyces cerevisiae	314.764	315.91	222.963	209.338	1.00364	0.70835	0.665065	0.705779	0.938892	0.662651	0	0	0	0	0	0
An18g04310	#REF!	strong similarity to cytoplasmic ribosomal protein of the small subunit S12 - Sus scrofa	6733.69	5240.24	5542.09	5203.45	0.778212	0.823039	0.772749	1.0576	0.938897	0.99298	0	0	0	0	0	0
An16g06680	#REF!	weak similarity to hypothetical protein VC2566 - Vibrio cholerae	39.0776	36.5782	38.334	35.992	0.936038	0.98097	0.921038	1.048	0.938906	0.983975	0	0	0	0	0	0
An12g03770	#REF!	similarity to hypothetical protein encoded by An12g03780 - Aspergillus niger	32.214	31.5564	30.4284	28.5697	0.979588	0.944572	0.886873	0.964255	0.938915	0.905354	0	0	0	0	0	0
An01g08770	#REF!	hypothetical protein	41.421	38.2764	34.4198	32.3176	0.924083	0.830975	0.780222	0.899243	0.938924	0.844321	0	0	0	0	0	0
An02g11930	#REF!	hypothetical protein	24.2246	25.2605	26.8971	25.255	1.04276	1.11032	1.04254	1.06479	0.938949	0.999783	0	0	0	0	0	0
An03g00910	#REF!	strong similarity to sequence 385 from patent WO0100842-A - Corynebacterium glutamicum	34.7977	37.2617	36.8841	34.6336	1.07081	1.05996	0.995285	0.989866	0.938984	0.929469	0	0	0	0	0	0
An18g03160	#REF!	hypothetical protein	22.7328	22.8612	22.8851	21.4889	1.00565	1.0067	0.945285	1.00104	0.938994	0.939973	0	0	0	0	0	0
An04g08230	#REF!	strong similarity to protein kinase AFC1 - Arabidopsis thaliana	27.9981	30.4674	29.9744	28.1459	1.0882	1.07059	1.00528	0.983818	0.938996	0.923802	0	0	0	0	0	0
An04g03020	#REF!	questionable ORF	53.4568	54.8199	51.0837	47.9685	1.0255	0.955608	0.897332	0.931847	0.939017	0.87502	0	0	0	0	0	0
An12g05190	#REF!	strong similarity to allantoate permease Dal5 - Saccharomyces cerevisiae	53.4132	58.1018	62.0104	58.2301	1.08778	1.16096	1.09018	1.06727	0.939038	1.00221	0	0	0	0	0	0
An08g05440	#REF!	similarity to Rho-type GTPase-activating protein Dbm1 - Saccharomyces cerevisiae	116.154	135.27	87.2151	81.8987	1.16457	0.75086	0.70509	0.64475	0.939043	0.605448	0	0	0	0	0	0
An02g09020	#REF!	similarity to component of the yeast histone deacetylase complex Sds3 - Saccharomyces cerevisiae	44.9718	38.4553	43.0179	40.398	0.855098	0.956553	0.898296	1.11865	0.939097	1.05052	0	0	0	0	0	0
An02g10960	#REF!	similarity to hypothetical protein encoded by An12g05390 - Aspergillus niger	26.3772	27.4603	26.8025	25.1711	1.04106	1.01612	0.954277	0.976047	0.939134	0.916639	0	0	0	0	0	0
An19g00060	#REF!	strong similarity to hypothetical protein SMb20006 - Sinorhizobium meliloti	51.2115	53.4847	50.5689	47.4918	1.04439	0.987451	0.927365	0.945482	0.939151	0.88795	0	0	0	0	0	0
An11g00960	#REF!	similarity to hypothetical protein encoded by An08g08360 - Aspergillus niger	20.6725	20.3053	21.1532	19.8663	0.982234	1.02325	0.961	1.04176	0.939161	0.978382	0	0	0	0	0	0
An13g00600	#REF!	weak similarity to hypothetical protein Rv3439c - Mycobacterium tuberculosis [truncated ORF]	675.611	501.937	427.386	401.39	0.742938	0.632592	0.594115	0.851473	0.939175	0.799682	0	-1	-1	0	0	0
An15g02280	#REF!	similarity to WW domain-containing oxidoreductase WOX1 - Mus musculus	495.257	316.981	331.366	311.217	0.640033	0.66908	0.628396	1.04538	0.939193	0.981817	-1	0	-1	0	0	0
An01g02820	#REF!	hypothetical protein	16.8552	17.892	16.5673	15.5604	1.06151	0.98292	0.923183	0.92596	0.939226	0.869686	0	0	0	0	0	0
An18g05160	#REF!	strong similarity to phosphoacetylglucosamine mutase AGM1 - Candida albicans [truncated ORF]	1035.32	574.894	606.051	569.224	0.555281	0.585375	0.549804	1.0542	0.939235	0.990137	-1	-1	-1	0	0	0
An18g03640	#REF!	weak similarity to polymerase-associated nucleocapsid phosphoprotein - Parainfluenza virus type 1	32.9016	30.5974	30.3576	28.513	0.929968	0.922679	0.866615	0.992162	0.939238	0.931877	0	0	0	0	0	0
An02g09890	#REF!	strong similarity to EST an_2336 - Aspergillus niger	47.7067	40.5232	38.6093	36.2636	0.849423	0.809306	0.760136	0.952771	0.939244	0.894885	0	0	0	0	0	0
An13g02650	#REF!	hypothetical protein	33.2316	31.6018	30.019	28.1956	0.950959	0.903328	0.848459	0.949913	0.939259	0.892214	0	0	0	0	0	0
An16g03100	#REF!	strong similarity to TCP-1-containing cytosolic chaperonin zeta subunit CctZ - Mus musculus	1423.19	1418.97	1278.61	1200.96	0.997031	0.898411	0.843848	0.901087	0.939267	0.846361	0	0	0	0	0	0
An12g00180	#REF!	hypothetical protein	69.4777	68.378	70.2244	65.9608	0.984171	1.01075	0.949381	1.027	0.939286	0.96465	0	0	0	0	0	0
An08g03660	#REF!	strong similarity to muscle-specific interactor for beta(1) integrin melusin - Mus musculus	445.455	340.274	263.938	247.914	0.763878	0.592513	0.556541	0.775665	0.939289	0.728573	0	-1	-1	0	0	0
An12g07320	#REF!	strong similarity to induced upon wounding stress protein AWI 31 - Arabidopsis thaliana	24.0792	21.3465	21.2425	19.9529	0.886513	0.88219	0.828637	0.995124	0.939295	0.934715	0	0	0	0	0	0
An08g09440	#REF!	similarity to asparagine-tRNA ligase NRSEC - Escherichia coli	23.7909	23.9401	23.1521	21.7469	1.00627	0.973151	0.914087	0.967085	0.939306	0.908389	0	0	0	0	0	0
An17g01370	#REF!	similarity to adaptive response regulatory protein Ada - Escherichia coli	34.5831	31.0745	30.4905	28.6405	0.898546	0.88166	0.828164	0.981208	0.939323	0.921671	0	0	0	0	0	0
An16g02990	#REF!	strong similarity to phosphoglycerate mutase pgm - Bacillus subtilis	2463.84	2050.31	1910.01	1794.13	0.832162	0.775217	0.728185	0.931569	0.93933	0.875051	0	0	0	0	0	0
An18g05770	#REF!	strong similarity to component of chaperonin-containing T-complex Cct7 - Saccharomyces cerevisiae	879.596	687.846	525.523	493.641	0.782002	0.597459	0.561213	0.764013	0.939333	0.717662	0	-1	-1	0	0	0
An08g11230	#REF!	strong similarity to hypothetical protein encoded by An08g11410 - Aspergillus niger	20.7473	22.6177	20.6821	19.4276	1.09015	0.996857	0.936392	0.914418	0.939344	0.858953	0	0	0	0	0	0
An10g00870	#REF!	pectate lyase plyA - Aspergillus niger	24.4693	23.5611	23.3899	21.9712	0.962883	0.955885	0.897906	0.992732	0.939345	0.932518	0	0	0	0	0	0
An07g02500	#REF!	weak similarity to protein fragment SEQ ID NO:44609 from patent EP1033405-A2 - Arabidopsis thaliana	28.1997	31.7736	27.9839	26.2868	1.12674	0.992347	0.932165	0.880726	0.939354	0.827313	0	0	0	0	0	0
An08g06060	#REF!	strong similarity to component of the U3 snoRNP Imp4 - Saccharomyces cerevisiae	281.628	202.319	203.824	191.469	0.718391	0.723735	0.679866	1.00744	0.939384	0.946372	0	0	0	0	0	0
An05g01840	#REF!	strong similarity to vacuolar polyamine transporter Tpo1p from patent WO200107592-A2 - Saccharomyces cerevisiae	31.467	37.1057	34.777	32.6692	1.17919	1.10519	1.0382	0.937242	0.939391	0.880437	0	0	0	0	0	0
An12g06890	#REF!	strong similarity to dnaK-type molecular chaperone hsp70 - Schistosoma mansoni	25.81	23.8486	23.2169	21.8101	0.924005	0.89953	0.845027	0.973512	0.939409	0.914526	0	0	0	0	0	0
An06g00040	#REF!	questionable ORF	17.3594	17.7484	17.3182	16.2691	1.02241	0.997629	0.937193	0.975763	0.93942	0.916652	0	0	0	0	0	0
An11g06880	#REF!	weak similarity to h-caldesmon - Gallus gallus	34.8692	35.8846	37.0701	34.825	1.02912	1.06312	0.998731	1.03304	0.939435	0.970472	0	0	0	0	0	0
An07g08020	#REF!	hypothetical protein	45.9278	61.762	52.642	49.4555	1.34476	1.14619	1.07681	0.852337	0.939469	0.800744	0	0	0	0	0	0
An08g01920	#REF!	similarity to acetate regulatory DNA binding protein facB - Aspergillus nidulans	65.3928	68.7379	61.8359	58.0947	1.05115	0.945607	0.888396	0.89959	0.939498	0.845163	0	0	0	0	0	0
An01g09490	#REF!	strong similarity to nucleolar rRNA processing protein Gar1 - Saccharomyces cerevisiae	2281.86	1885.56	1827.22	1716.67	0.826328	0.800758	0.752312	0.969056	0.9395	0.910428	0	0	0	0	0	0
An04g00590	#REF!	weak similarity to nuclear matrix transcription factor MINT - Mus musculus	56.0925	47.4012	49.2534	46.2738	0.845054	0.878076	0.824956	1.03908	0.939504	0.976217	0	0	0	0	0	0
An09g06250	#REF!	strong similarity to vacuolar aminopeptidase Ysci - Saccharomyces cerevisiae	495.178	346.24	317.137	297.953	0.699223	0.640451	0.601709	0.915947	0.939507	0.860539	0	0	-1	0	0	0
An14g01280	#REF!	similarity to hypothetical oxidoreductase SMa2343 - Sinorhizobium meliloti	57.5985	51.0633	52.6147	49.4329	0.886539	0.913474	0.858232	1.03038	0.939525	0.968069	0	0	0	0	0	0
An04g04420	#REF!	hypothetical protein	33.9816	32.2365	29.4486	27.6682	0.948645	0.866606	0.814211	0.91352	0.93954	0.858289	0	0	0	0	0	0
An01g01790	#REF!	similarity to band 3 anion transport protein - Gallus gallus	39.1347	38.0741	37.1229	34.8793	0.972897	0.948592	0.891262	0.975017	0.939563	0.91609	0	0	0	0	0	0
An15g00420	#REF!	strong similarity to mitochondrial leucine--tRNA ligase leu-5 - Neurospora crassa	116.969	123.356	101.136	95.0254	1.0546	0.864639	0.812397	0.819872	0.93958	0.770335	0	0	0	0	0	0
An08g03170	#REF!	similarity to hypothetical protein B9I2.20 - Neurospora crassa	114.664	120.8	137.278	128.987	1.05351	1.19722	1.12491	1.1364	0.939608	1.06777	0	0	0	0	0	0
An08g06620	#REF!	similarity to hypothetical protein CAF32078.1 - Aspergillus fumigatus	34.609	26.9701	23.5607	22.138	0.779278	0.680766	0.639659	0.873586	0.939617	0.820836	0	0	0	0	0	0
An17g00710	#REF!	hypothetical protein	75.1801	79.9604	82.8782	77.874	1.06358	1.1024	1.03583	1.03649	0.939619	0.973907	0	0	0	0	0	0
An07g09560	#REF!	strong similarity to cell cycle check point protein uvsD - Aspergillus nidulans	128.093	152.623	167.653	157.531	1.1915	1.30884	1.22982	1.09848	0.939627	1.03216	0	0	0	0	0	0
An02g02250	#REF!	strong similarity to serine kinase SRPK2 - Homo sapiens	26.8611	28.1168	26.4406	24.8443	1.04675	0.984345	0.924919	0.940384	0.939629	0.883612	0	0	0	0	0	0
An02g11240	#REF!	hypothetical protein	150.939	105.195	103.709	97.4499	0.696934	0.687093	0.645624	0.985879	0.939646	0.926377	0	0	0	0	0	0
An04g04880	#REF!	strong similarity to tuftelin-interacting protein 39 - Mus musculus	88.6556	105.937	69.341	65.1565	1.19493	0.782139	0.734939	0.65455	0.939654	0.61505	0	0	0	0	0	0
An14g07190	#REF!	similarity to hypothetical protein CAD21260.1 - Neurospora crassa	30.7315	31.5946	30.5043	28.6646	1.02808	0.992605	0.932744	0.965491	0.939693	0.907264	0	0	0	0	0	0
An07g07070	#REF!	questionable ORF	38.9466	40.488	41.1761	38.6931	1.03958	1.05725	0.993491	1.01699	0.939696	0.955666	0	0	0	0	0	0
An04g00980	#REF!	similarity to glutaryl 7-ACA acylase - Bacillus laterosporus	34.2153	34.2319	33.7216	31.6881	1.00049	0.98557	0.926138	0.985092	0.939698	0.925688	0	0	0	0	0	0
An12g09410	#REF!	hypothetical protein	21.5276	20.3392	22.0654	20.7348	0.944797	1.02498	0.963175	1.08487	0.9397	1.01945	0	0	0	0	0	0
An16g07020	#REF!	similarity to transcription regulator of arginine catabolism arcA - Aspergillus nidulans	34.5747	38.0968	36.3405	34.1494	1.10187	1.05107	0.987699	0.953899	0.939707	0.896385	0	0	0	0	0	0
An12g08530	#REF!	similarity to Swe1 regulating protein kinase Hsl1 - Saccharomyces cerevisiae [truncated ORF]	27.1047	25.5545	27.1187	25.4842	0.942808	1.00052	0.940215	1.06121	0.939729	0.99725	0	0	0	0	0	0
An04g06170	#REF!	similarity to hypothetical protein B7N4.10 - Neurospora crassa	154.195	183.646	159.56	149.946	1.191	1.0348	0.972447	0.868848	0.939747	0.816497	0	0	0	0	0	0
An08g08240	#REF!	strong similarity to beta-glucosidase bgln - Candida molischiana	52.5763	48.7914	49.9298	46.9222	0.928012	0.949664	0.892459	1.02333	0.939763	0.96169	0	0	0	0	0	0
An15g05860	#REF!	weak similarity to hypothetical protein F12F6.5 - Caenorhabditis elegans	17.4278	17.4176	18.1906	17.0956	0.999413	1.04377	0.980939	1.04438	0.939804	0.981515	0	0	0	0	0	0
An12g08600	#REF!	questionable ORF	114.865	122.102	121.21	113.916	1.063	1.05524	0.99174	0.992697	0.939823	0.93296	0	0	0	0	0	0
An13g00770	#REF!	strong similarity to hypothetical protein CAD21418.1 - Neurospora crassa	63.9835	58.5731	55.359	52.028	0.915441	0.865207	0.813146	0.945126	0.939828	0.888256	0	0	0	0	0	0
An07g07350	#REF!	weak similarity to protein fragment 3780 from patent EP1033405-A2 - Arabidopsis thaliana	30.4181	33.7493	34.8026	32.7091	1.10951	1.14414	1.07532	1.03121	0.939849	0.969181	0	0	0	0	0	0
An12g10150	#REF!	strong similarity to monoamine oxidase MAO - Oncorhynchus mykiss	92.3461	90.0682	86.6167	81.4079	0.975333	0.937958	0.881553	0.961679	0.939864	0.903848	0	0	0	0	0	0
An09g05850	#REF!	similarity to queuine tRNA-ribosyltransferase - Shigella flexneri	200.376	197.412	176.835	166.203	0.985208	0.882514	0.829454	0.895764	0.939876	0.841908	0	0	0	0	0	0
An14g06010	#REF!	strong similarity to chorismate mutase aroC - Aspergillus nidulans	331.312	228.423	241.07	226.577	0.689451	0.727624	0.683879	1.05537	0.93988	0.991918	-1	0	-1	0	0	0
An08g08760	#REF!	similarity to colon cancer associated antigen precursor from patent WO9904265-A2 - Homo sapiens	199.518	165.852	154.768	145.464	0.83126	0.775708	0.729077	0.933172	0.939886	0.877075	0	0	0	0	0	0
An12g05040	#REF!	similarity to hypothetical protein lin-10 - Caenorhabditis elegans	34.734	45.0684	38.8058	36.4746	1.29753	1.11723	1.05011	0.861043	0.939927	0.809318	0	0	0	0	0	0
An08g09280	#REF!	similarity to 5-oxo-1,2,5-tricarboxilic-3-penten acid decarboxilase/isomer hpaG - Escherichia coli	30.9792	27.9734	28.8737	27.1395	0.902973	0.932036	0.876056	1.03219	0.939938	0.970191	0	0	0	0	0	0
An09g01930	#REF!	strong similarity to lovastatin diketide synthase lovF - Aspergillus terreus	37.203	40.1078	33.7181	31.6931	1.07808	0.906327	0.851897	0.840687	0.939945	0.790199	0	0	0	0	0	0
An02g09270	#REF!	strong similarity to cellobiose dehydrogenase CBDH - Humicola insolens	35.3559	34.2069	33.3408	31.3389	0.967502	0.943004	0.886384	0.97468	0.939957	0.916157	0	0	0	0	0	0
An11g09500	#REF!	strong similarity to cytoplasmic ribosomal protein of the small subunit S4.e - Saccharomyces cerevisiae	11958.5	11751	10812.4	10163.2	0.982648	0.904157	0.849872	0.920123	0.939961	0.864879	0	0	0	0	0	0
An18g03620	#REF!	weak similarity to mediator of mating-type associated vegetative incompatibility tol - Neurospora crassa	35.7748	37.358	35.2522	33.1358	1.04426	0.985394	0.926232	0.943632	0.939962	0.886978	0	0	0	0	0	0
An14g03670	#REF!	weak similarity to retinitis pigmentosa GTPase regulator RPGR - Bos taurus	25.9987	27.8414	25.9956	24.4353	1.07088	0.99988	0.939866	0.933702	0.939978	0.877659	0	0	0	0	0	0
An18g05900	#REF!	similarity to assembly factor of cytochrome c oxidase Cox18 - Saccharomyces cerevisiae	239.712	235.169	223.43	210.03	0.981051	0.932081	0.876179	0.950084	0.940025	0.893102	0	0	0	0	0	0
An03g02950	#REF!	similarity to hypothetical protein B16B8.350 - Neurospora crassa	46.2372	48.6173	49.8865	46.8947	1.05148	1.07893	1.01422	1.02611	0.940028	0.964568	0	0	0	0	0	0
An08g05890	#REF!	similarity to cell cycle control protein Cdc53 - Saccharomyces cerevisiae	40.9435	43.5889	39.8134	37.4264	1.06461	0.972398	0.914098	0.913383	0.940046	0.858622	0	0	0	0	0	0
An12g06500	#REF!	strong similarity to high-affinity nicotinic acid permease Tna1 - Saccharomyces cerevisiae	18.3644	18.4109	18.4651	17.3582	1.00253	1.00548	0.945208	1.00294	0.940053	0.94282	0	0	0	0	0	0
An12g04460	#REF!	similarity to EST SEQ ID NO:4349 from patent WO200056762-A2 - Aspergillus niger	38.4703	35.2121	31.5597	29.6679	0.915306	0.820363	0.771189	0.896272	0.940058	0.842547	0	0	0	0	0	0
An04g05180	#REF!	strong similarity to E3 ubiquitin ligase beta-TrCP from patent WO200034447-A2 - Homo sapiens	59.3247	66.3975	73.6238	69.2108	1.11922	1.24103	1.16664	1.10883	0.940059	1.04237	0	0	0	0	0	0
An18g04740	#REF!	questionable ORF	21.0451	21.1033	21.6784	20.3791	1.00276	1.03009	0.968353	1.02725	0.940065	0.965686	0	0	0	0	0	0
An08g04060	#REF!	strong similarity to hypothetical transcription factor IIIc-like protein CAE47909.1 - Aspergillus fumigatus	53.9287	51.4289	50.4265	47.4068	0.953646	0.935059	0.879064	0.98051	0.940116	0.921793	0	0	0	0	0	0
An12g02960	#REF!	hypothetical protein	83.7339	66.9122	71.7445	67.4486	0.799105	0.856816	0.805511	1.07222	0.940122	1.00802	0	0	0	0	0	0
An13g01130	#REF!	strong similarity to NADPH-dependent beta-ketoacyl reductase RhlG - Pseudomonas aeruginosa	32.2434	35.724	31.8305	29.9246	1.10795	0.987193	0.928083	0.89101	0.940122	0.837659	0	0	0	0	0	0
An16g01610	#REF!	weak similarity to gamma-butyrobetaine hydroxylase BBH - Rattus norvegicus	74.2671	31.6774	31.9882	30.0738	0.426533	0.430719	0.404942	1.00981	0.940154	0.949379	0	0	0	0	0	0
An07g09260	#REF!	hypothetical protein	73.7648	60.3614	64.7824	60.9055	0.818296	0.878229	0.825672	1.07324	0.940156	1.00901	0	0	0	0	0	0
An03g02550	#REF!	similarity to levodione reductase lvr - Corynebacterium aquaticum	21.1666	23.4003	21.6009	20.3082	1.10553	1.02052	0.959446	0.923103	0.940157	0.867861	0	0	0	0	0	0
An04g09370	#REF!	hypothetical protein	32.1359	29.4069	31.1291	29.2666	0.915081	0.968673	0.910714	1.05856	0.940167	0.995227	0	0	0	0	0	0
An01g10250	#REF!	hypothetical protein	59.3435	57.2482	58.9215	55.3964	0.964692	0.992888	0.933487	1.02923	0.940173	0.967653	0	0	0	0	0	0
An02g07410	#REF!	hypothetical protein	64.969	54.5776	58.7372	55.2278	0.840056	0.90408	0.850064	1.07622	0.940253	1.01191	0	0	0	0	0	0
An04g08840	#REF!	similarity to hypothetical autoimmune regulator AIRE-2 - Homo sapiens	64.7311	61.7914	71.235	66.9814	0.954586	1.10047	1.03476	1.15283	0.940288	1.08399	0	0	0	0	0	0
An12g02970	#REF!	strong similarity to phosphatase 2A ACP2 - Homo sapiens	33.5975	32.9477	35.0784	32.9839	0.980658	1.04408	0.981737	1.06467	0.94029	1.0011	0	0	0	0	0	0
An07g02470	#REF!	hypothetical protein	23.0007	22.587	23.0031	21.6297	0.982012	1.0001	0.940396	1.01842	0.940299	0.957621	0	0	0	0	0	0
An02g13590	#REF!	strong similarity to two component sensor regulator PheN - Pseudomonas tolaasii [truncated ORF]	127.233	186.168	195.017	183.378	1.46321	1.53276	1.44128	1.04753	0.940318	0.985014	0	1	0	0	0	0
An07g09830	#REF!	strong similarity to hypothetical protein encoded by B19C19.110 - Neurospora crassa	381.684	213.448	243.001	228.508	0.559227	0.636656	0.598684	1.13846	0.940357	1.07056	0	0	0	0	0	0
An08g09330	#REF!	strong similarity to 12-oxophytodienoate reductase opr - Lycopersicon esculentum	37.1709	40.9429	36.1935	34.035	1.10148	0.973706	0.915636	0.883999	0.940361	0.831278	0	0	0	0	0	0
An03g03780	#REF!	similarity to hypothetical protein SPAC821.04c - Schizosaccharomyces pombe	33.4048	37.1741	35.127	33.0327	1.11284	1.05155	0.98886	0.944933	0.940378	0.888595	0	0	0	0	0	0
An09g00530	#REF!	similarity to salicylate hydroxylase nahW - Pseudomonas stutzeri	54.7915	58.4381	55.1849	51.897	1.06655	1.00718	0.947173	0.944331	0.94042	0.888068	0	0	0	0	0	0
An03g03900	#REF!	similarity to single-stranded DNA-binding protein Rim1 - Saccharomyces cerevisiae	751.091	566.306	716.159	673.513	0.753977	0.953491	0.896712	1.26462	0.940452	1.18931	0	0	0	0	0	0
An15g04260	#REF!	similarity to hypothetical protein MRI1 - Arabidopsis thaliana	35.4788	34.4344	35.8261	33.6935	0.970563	1.00979	0.949678	1.04042	0.940472	0.978482	0	0	0	0	0	0
An02g13780	#REF!	weak similarity to hypothetical protein F22O6.70 - Arabidopsis thaliana	22.5838	24.0896	23.8579	22.4382	1.06668	1.05641	0.993551	0.990379	0.940493	0.931445	0	0	0	0	0	0
An13g00080	#REF!	strong similarity to hypothetical conserved protein B2F7.100 - Neurospora crassa	950.462	750.92	709.019	666.841	0.790058	0.745973	0.701597	0.9442	0.940512	0.888031	0	-1	-1	0	0	0
An04g10210	#REF!	hypothetical protein	26.1605	30.1499	26.4844	24.9094	1.1525	1.01238	0.952176	0.878425	0.940528	0.826183	0	0	0	0	0	0
An07g10010	#REF!	strong similarity to mitochondrial carrier protein Yhm1 - Saccharomyces cerevisiae	2412.85	2059.11	1891.25	1778.78	0.853393	0.783823	0.73721	0.918478	0.940532	0.863858	0	0	0	0	0	0
An01g11350	#REF!	hypothetical protein	26.1021	26.8384	26.9975	25.3923	1.02821	1.0343	0.972806	1.00593	0.940542	0.946117	0	0	0	0	0	0
NE		NE	142.354	113.323	112.919	106.206	0.796061	0.793227	0.746066	0.99644	0.940546	0.937197	0	0	0	0	0	0
An02g14380	#REF!	hexokinase hxk - Aspergillus niger	2544.69	1360.16	1402.71	1319.31	0.534509	0.551227	0.518456	1.03128	0.940548	0.969966	-1	-1	-1	0	0	0
An02g06460	#REF!	weak similarity to hypothetical protein MJ0147 - Methanococcus jannaschii	56.993	85.014	87.405	82.209	1.49166	1.53361	1.44244	1.02812	0.940552	0.967005	0	0	0	0	0	0
An01g04820	#REF!	hypothetical protein	61.3637	64.0245	60.2743	56.6912	1.04336	0.982246	0.923856	0.941425	0.940554	0.885461	0	0	0	0	0	0
An07g06470	#REF!	weak similarity to neurofibromatosis type 1 NF1 - Mus musculus	22.389	21.7763	21.4348	20.1614	0.972632	0.957381	0.900507	0.984319	0.940594	0.925845	0	0	0	0	0	0
An09g04120	#REF!	strong similarity to spindle checkpoint protein Mad2 - Saccharomyces cerevisiae	635.8	558.614	679.087	638.754	0.878601	1.06808	1.00465	1.21566	0.940607	1.14346	0	0	0	0	0	0
An16g00650	#REF!	strong similarity to allantoate permease Dal5 - Saccharomyces cerevisiae	68.1138	70.8975	69.5512	65.4211	1.04087	1.0211	0.960469	0.98101	0.940619	0.922757	0	0	0	0	0	0
An13g02850	#REF!	hypothetical protein	25.273	24.0597	24.5394	23.0827	0.951991	0.970975	0.913336	1.01994	0.940638	0.959396	0	0	0	0	0	0
An01g11670	#REF!	strong similarity to endo-beta-1,4-glucanase A eglA - Aspergillus nidulans	17.6657	17.0921	19.2507	18.1085	0.967536	1.08972	1.02507	1.12629	0.940671	1.05947	0	0	0	0	0	0
An08g05300	#REF!	strong similarity to heat shock protein Hsp70 ss1p - Schizosaccharomyces pombe	1314.83	1033.15	705.649	663.786	0.785769	0.536685	0.504846	0.683006	0.940674	0.642486	0	-1	-1	0	0	0
An08g06990	#REF!	similarity to hypothetical membrane protein YLR251w - Saccharomyces cerevisiae	84.97	94.9893	103.516	97.3775	1.11792	1.21827	1.14602	1.08977	0.940698	1.02514	0	0	0	0	0	0
An04g01560	#REF!	strong similarity to subunit VIIc of cytochrome c oxidase - Bos primigenius taurus	3059.5	2365.94	2183.33	2053.88	0.773308	0.713624	0.671311	0.92282	0.940706	0.868102	0	0	-1	0	0	0
An18g01550	#REF!	similarity to hypothetical protein AAM43672.1 - Dictyostelium discoideum	81.6355	71.7078	86.9333	81.779	0.87839	1.0649	1.00176	1.21233	0.94071	1.14045	0	0	0	0	0	0
An08g02640	#REF!	hypothetical protein	22.4757	23.3056	20.509	19.293	1.03692	0.912496	0.858394	0.880002	0.94071	0.827827	0	0	0	0	0	0
An08g03350	#REF!	hypothetical protein	25.1098	23.8091	24.8726	23.3982	0.9482	0.990554	0.931836	1.04467	0.940722	0.982741	0	0	0	0	0	0
An12g06750	#REF!	hypothetical protein	33.0905	33.19	32.4907	30.5652	1.00301	0.981876	0.923686	0.978931	0.940736	0.920916	0	0	0	0	0	0
An08g01370	#REF!	strong similarity to Oxodicarboxylate carrier Odc2 - Saccharomyces cerevisiae	3360.77	1652.57	1626.34	1529.98	0.491723	0.483919	0.455247	0.984128	0.940751	0.925819	-1	-1	-1	0	0	0
An15g02320	#REF!	strong similarity to chaperone protein Atp11 - Saccharomyces cerevisiae	454.121	488.907	440.857	414.756	1.0766	0.970794	0.913317	0.901721	0.940794	0.848333	0	0	0	0	0	0
An01g12670	#REF!	hypothetical protein	43.0798	43.5477	43.9935	41.3893	1.01086	1.02121	0.960758	1.01024	0.940804	0.950435	0	0	0	0	0	0
An12g07170	#REF!	strong similarity to urea transport protein Dur3 - Saccharomyces cerevisiae	59.9517	63.6002	57.7685	54.3497	1.06086	0.963585	0.906558	0.908307	0.940818	0.854552	0	0	0	0	0	0
An01g11720	#REF!	strong similarity to hypothetical protein YPL206c - Saccharomyces cerevisiae	135.481	137.107	122.182	114.952	1.012	0.901838	0.848475	0.891146	0.940829	0.838416	0	0	0	0	0	0
An14g05880	#REF!	strong similarity to hypothetical conserved protein B9I2.20 - Neurospora crassa	22.4178	22.1828	24.448	23.0016	0.989516	1.09056	1.02604	1.10212	0.940834	1.03691	0	0	0	0	0	0
An07g01010	#REF!	strong similarity to sulphamidase - Mus musculus	69.2154	75.8499	67.08	63.1115	1.09585	0.969149	0.911813	0.884379	0.940839	0.832058	0	0	0	0	0	0
An01g00140	#REF!	similarity to trithorax related protein Bre2 - Saccharomyces cerevisiae	66.4795	72.0777	76.3939	71.8752	1.08421	1.14913	1.08116	1.05988	0.94085	0.997191	0	0	0	0	0	0
An08g03650	#REF!	weak similarity to transcription activator Put3 - Saccharomyces cerevisiae	31.1359	31.9746	30.2308	28.4432	1.02694	0.97093	0.913519	0.945464	0.94087	0.889558	0	0	0	0	0	0
An12g05810	#REF!	strong similarity to laccase - Cryphonectria parasitica	22.9096	22.1388	22.5799	21.245	0.966353	0.985611	0.927341	1.01993	0.940879	0.959629	0	0	0	0	0	0
An16g08710	#REF!	strong similarity to 25 kD subunit of DNA-directed RNA Polymerase III Rpc25 - Saccharomyces cerevisiae	299.158	244.197	186.811	175.77	0.81628	0.624455	0.58755	0.765001	0.940901	0.719789	0	0	-1	0	0	0
An11g01380	#REF!	hypothetical protein	28.077	31.3955	33.2962	31.3286	1.11819	1.18589	1.11581	1.06054	0.940907	0.997869	0	0	0	0	0	0
An08g09090	#REF!	similarity to hypothetical protein B11E5.130 - Neurospora crassa	33.9239	30.0428	31.9979	30.1073	0.885593	0.943226	0.887495	1.06508	0.940914	1.00215	0	0	0	0	0	0
An01g04690	#REF!	strong similarity to peroxisomal transporter Ant1 - Saccharomyces cerevisiae	63.2941	43.4546	44.4285	41.8038	0.686551	0.701937	0.660468	1.02241	0.940923	0.962009	0	0	-1	0	0	0
An18g03810	#REF!	strong similarity to cytoplasmic ribosomal protein of the large subunit L13a - Saccharomyces cerevisiae	5413.26	4222.64	4184.89	3937.66	0.780055	0.773081	0.727411	0.99106	0.940924	0.932512	0	0	0	0	0	0
An02g08190	#REF!	weak similarity to hypothetical membrane protein Upc2 - Saccharomyces cerevisiae	92.4835	86.5659	100.427	94.4947	0.936015	1.08589	1.02175	1.16012	0.940931	1.09159	0	0	0	0	0	0
An07g04430	#REF!	strong similarity to hexose transporter ght2p - Schizosaccharomyces pombe	215.797	154.337	178.313	167.782	0.715199	0.826301	0.7775	1.15534	0.94094	1.08711	0	0	0	0	0	0
An03g00870	#REF!	strong similarity to hypothetical protein encoded by An12g10520 - Aspergillus niger	26.2143	25.0805	25.0763	23.5955	0.956751	0.956589	0.900103	0.999831	0.940951	0.940792	0	0	0	0	0	0
An08g11380	#REF!	hypothetical protein	27.9788	28.4584	27.0894	25.4898	1.01714	0.968211	0.91104	0.951896	0.940951	0.895688	0	0	0	0	0	0
An01g01330	#REF!	similarity to acetate regulatory DNA binding protein facB - Aspergillus nidulans	24.2428	25.4731	24.4537	23.0098	1.05075	1.0087	0.949141	0.959983	0.940953	0.903299	0	0	0	0	0	0
An12g02310	#REF!	similarity to hypothetical protein encoded by An12g02300 - Aspergillus niger	37.1206	38.8731	33.6792	31.6912	1.04721	0.907292	0.853737	0.866389	0.940972	0.815248	0	0	0	0	0	0
An07g03070	#REF!	strong similarity to mitochondrial carrier protein ARALAR2 - Homo sapiens	1557.3	1081.93	1077.84	1014.23	0.694746	0.692123	0.651273	0.996224	0.940978	0.937425	0	0	-1	0	0	0
An03g06120	#REF!	strong similarity to hypothetical protein CAD21096.1 - Neurospora crassa	33.4555	33.0655	32.6866	30.758	0.988342	0.977016	0.919369	0.98854	0.940997	0.930214	0	0	0	0	0	0
An16g09030	#REF!	hypothetical protein	34.7451	37.1359	35.4529	33.3615	1.06881	1.02037	0.96018	0.95468	0.94101	0.898364	0	0	0	0	0	0
An10g00030	#REF!	similarity to sequence 211 from patent WO0100842 - Corynebacterium glutamicum [truncated ORF]	39.6902	40.2892	41.3921	38.9505	1.01509	1.04288	0.981362	1.02737	0.941014	0.966771	0	0	0	0	0	0
An02g13400	#REF!	weak similarity to antigen abe from patent WO9850531-A1 - Salmonella enterica	104.105	116.557	107.212	100.89	1.11961	1.02984	0.969122	0.919823	0.941038	0.865588	0	0	0	0	0	0
An12g10310	#REF!	hypothetical protein	41.5214	42.916	42.9587	40.4264	1.03359	1.03462	0.973627	1.00099	0.941052	0.941988	0	0	0	0	0	0
An18g03110	#REF!	weak similarity to neurofilament triplet protein H1 - Oryctolagus cuniculus	116.963	106.601	81.7013	76.8864	0.911408	0.698525	0.657359	0.766424	0.941067	0.721256	0	0	0	0	0	0
An07g01060	#REF!	similarity to CIH1 gene for intracellular hyphae protein 1 - Colletotrichum lindemuthianum	45.0024	43.4545	41.6914	39.2345	0.965604	0.926426	0.87183	0.959426	0.941068	0.902885	0	0	0	0	0	0
An07g10100	#REF!	strong similarity to adenylate kinase Adk1 - Saccharomyces cerevisiae	1691.47	1441.5	1155.11	1087.08	0.852214	0.6829	0.642682	0.801324	0.941107	0.754132	0	-1	-1	0	0	0
An15g04450	#REF!	hypothetical protein	47.7977	49.1649	46.0715	43.3583	1.0286	0.963885	0.907119	0.937082	0.941108	0.881895	0	0	0	0	0	0
An14g00970	#REF!	strong similarity to multidrug resistance protein fnx1p - Schizosaccharomyces pombe	33.467	33.7653	32.8819	30.9459	1.00892	0.982519	0.92467	0.973837	0.941122	0.916499	0	0	0	0	0	0
An02g10580	#REF!	similarity to hypothetical protein CAD21354.1 - Neurospora crassa	51.3191	47.3757	47.5604	44.7618	0.92316	0.926759	0.872225	1.0039	0.941156	0.944826	0	0	0	0	0	0
An03g00010	#REF!	strong similarity to ATP-hydrolyzing 5-oxoprolinase - Rattus norvegicus [truncated ORF]	61.0989	56.9865	53.6402	50.4847	0.932693	0.877924	0.826279	0.941279	0.941173	0.885907	0	0	0	0	0	0
An08g08670	#REF!	strong similarity to hypothetical signaling-associated PDZ domain containing protein CAB72237.1 - Schizosaccharomyces pombe	226.799	255.073	208.795	196.513	1.12467	0.920619	0.866464	0.818571	0.941176	0.770419	0	0	0	0	0	0
An01g04960	#REF!	hypothetical protein	38.4173	36.1266	36.0955	33.9723	0.940373	0.939563	0.884296	0.999138	0.941179	0.940368	0	0	0	0	0	0
An04g09840	#REF!	similarity to hypothetical protein encoded by An16g06250 - Aspergillus niger	21.7717	20.4152	19.8852	18.7163	0.937695	0.913353	0.859664	0.974041	0.941217	0.916784	0	0	0	0	0	0
An02g02500	#REF!	hypothetical protein	52.2082	38.4583	38.5261	36.2622	0.736632	0.737931	0.694569	1.00176	0.941238	0.942897	0	0	0	0	0	0
An14g00450	#REF!	weak similarity to filaggrin MMFIL - Mus musculus	25.1699	23.6483	24.7961	23.3393	0.939549	0.985152	0.92727	1.04854	0.941245	0.986931	0	0	0	0	0	0
An15g05230	#REF!	weak similarity to hypothetical protein encoded by mll5172 - Mesorhizobium loti	33.2117	31.6313	31.5436	29.6915	0.952413	0.949772	0.894005	0.997227	0.941284	0.938674	0	0	0	0	0	0
An04g06460	#REF!	hypothetical protein	85.8524	78.4881	78.3527	73.7528	0.914222	0.912645	0.859065	0.998274	0.941292	0.939668	0	0	0	0	0	0
An11g09030	#REF!	similarity to UDP-glucuronosyltransferase 3 precursor UDPGT - Rattus norvegicus	24.5627	24.3789	24.9356	23.4719	0.992519	1.01518	0.955593	1.02284	0.9413	0.962796	0	0	0	0	0	0
An04g06260	#REF!	strong similarity to peptide synthase TycC - Bacillus brevis	24.029	25.3069	22.0918	20.7954	1.05318	0.919379	0.865429	0.872956	0.941319	0.821731	0	0	0	0	0	0
An08g01270	#REF!	strong similarity to gamma-glutamylcysteine synthase gcs1p - Schizosaccharomyces pombe	67.1176	65.2882	63.5919	59.8607	0.972744	0.947469	0.891878	0.974017	0.941327	0.916869	0	0	0	0	0	0
An09g03610	#REF!	hypothetical protein	33.0097	33.0323	32.8479	30.9213	1.00069	0.995099	0.936735	0.994416	0.94135	0.936093	0	0	0	0	0	0
An12g03470	#REF!	hypothetical protein	26.0196	23.0624	26.6489	25.0859	0.886347	1.02418	0.964116	1.15551	0.941351	1.08774	0	0	0	0	0	0
An04g01020	#REF!	weak similarity to hypothetical helicase-like transcription factor M03C11.8 - Caenorhabditis elegans	24.1366	24.6066	24.7586	23.3071	1.01947	1.02577	0.965634	1.00618	0.941375	0.947189	0	0	0	0	0	0
An01g08630	#REF!	similarity to protein involved in mitomycin C resistance McrA - Streptomyces lavendulae	31.4056	32.2382	32.2734	30.3814	1.02651	1.02763	0.967386	1.00109	0.941376	0.942403	0	0	0	0	0	0
An13g02830	#REF!	hypothetical protein	42.3267	43.8458	38.8093	36.5354	1.03589	0.916899	0.863177	0.885132	0.941409	0.833271	0	0	0	0	0	0
An11g06940	#REF!	strong similarity to 3-methyl-2-oxobutanoate hydroxymethyltransferase panB - Aspergillus nidulans [truncated ORF] [deleted ORF]	136.49	68.3446	61.5786	57.9707	0.50073	0.451158	0.424725	0.901001	0.941411	0.848212	0	-1	-1	0	0	0
An01g13760	#REF!	weak similarity to hypothetical cytochrome c-type protein NapB precursor PA1173 - Pseudomonas aeruginosa	27.6682	28.9597	25.579	24.0815	1.04668	0.924491	0.870368	0.883262	0.941456	0.831552	0	0	0	0	0	0
An01g03200	#REF!	similarity to choline permease Hnm1 - Saccharomyces cerevisiae	25.322	24.2833	25.9052	24.3888	0.958982	1.02303	0.96315	1.06679	0.941465	1.00435	0	0	0	0	0	0
NE		NE	47.969	48.1761	44.8295	42.2054	1.00432	0.934551	0.879847	0.930532	0.941465	0.876064	0	0	0	0	0	0
An04g07850	#REF!	hypothetical protein	103.347	99.6039	98.3835	92.6262	0.963781	0.951972	0.896263	0.987747	0.941481	0.929945	0	0	0	0	0	0
An15g04250	#REF!	hypothetical protein	21.1274	21.0715	20.0859	18.9107	0.997356	0.950704	0.89508	0.953225	0.941492	0.897453	0	0	0	0	0	0
An18g06400	#REF!	weak similarity to protein-tyrosine phosphatase ptp - Clostridium perfringens	144.406	133.849	147.47	138.843	0.926898	1.02122	0.961477	1.10176	0.9415	1.03731	0	0	0	0	0	0
An17g00230	#REF!	similarity to hypothetical protein slr0789 - Synechocystis sp.	321.845	140.671	179.581	169.077	0.437076	0.557974	0.525336	1.27661	0.941506	1.20193	-1	0	0	0	0	0
An11g05710	#REF!	strong similarity to mitochondrial intermediate peptidase Oct1 - Saccharomyces cerevisiae	93.0541	100.85	97.9802	92.2504	1.08377	1.05294	0.991364	0.971547	0.941521	0.914732	0	0	0	0	0	0
An15g05000	#REF!	hypothetical protein	60.5369	60.6865	57.5587	54.193	1.00247	0.950804	0.895206	0.94846	0.941525	0.892999	0	0	0	0	0	0
An02g12770	#REF!	strong similarity to succinate dehydrogenase Sdh1 - Saccharomyces cerevisiae	1143.96	799.411	547.713	515.692	0.69881	0.478787	0.450796	0.685146	0.941537	0.64509	0	-1	-1	0	0	0
An09g01280	#REF!	questionable ORF	21.9982	22.5216	22.7534	21.4236	1.02379	1.03433	0.97388	1.0103	0.941553	0.951247	0	0	0	0	0	0
An11g00470	#REF!	strong similarity to ribose 5-phosphate isomerase RPI - Mus musculus	531.162	422.087	453.38	426.882	0.79465	0.853563	0.803677	1.07414	0.941556	1.01136	0	0	0	0	0	0
An07g04710	#REF!	weak similarity to homeotic protein engrailed 1 - Homo sapiens	69.43	68.6926	67.4285	63.488	0.989379	0.971172	0.914418	0.981597	0.941561	0.924234	0	0	0	0	0	0
An16g01460	#REF!	strong similarity to hypothetical protein encoded by An11g04970 - Aspergillus niger	36.1391	32.5905	33.1974	31.2576	0.901806	0.918599	0.864923	1.01862	0.941568	0.959102	0	0	0	0	0	0
An01g08270	#REF!	hypothetical protein	45.834	45.9096	47.2554	44.4948	1.00165	1.03101	0.970781	1.02931	0.94158	0.969181	0	0	0	0	0	0
An07g05910	#REF!	hypothetical protein	35.4251	37.9249	36.5766	34.4402	1.07057	1.0325	0.972197	0.964447	0.941591	0.908115	0	0	0	0	0	0
An03g06090	#REF!	strong similarity to molasses resistency protein Rtm1 - Saccharomyces cerevisiae	29.686	27.9058	25.8593	24.3504	0.940033	0.871096	0.820267	0.926665	0.94165	0.872594	0	0	0	0	0	0
An02g03570	#REF!	strong similarity to membrane protein YBR159w - Saccharomyces cerevisiae	576.898	479.923	408.634	384.802	0.831902	0.70833	0.667018	0.851458	0.941678	0.801799	0	-1	-1	0	0	0
An15g06680	#REF!	strong similarity to mitochondrial glutamate--tRNA ligase Mse1 - Saccharomyces cerevisiae	30.8145	37.116	36.013	33.9129	1.2045	1.1687	1.10055	0.970281	0.941686	0.913701	0	0	0	0	0	0
An08g08210	#REF!	weak similarity to human actVA-ORF4-like protein from patent WO9911793-A1 - Homo sapiens	60.0887	59.6378	54.0921	50.939	0.992495	0.900204	0.84773	0.907011	0.941709	0.85414	0	0	0	0	0	0
An01g10230	#REF!	hypothetical protein	32.0114	32.581	32.7133	30.8065	1.01779	1.02193	0.962362	1.00406	0.941713	0.945536	0	0	0	0	0	0
An08g11100	#REF!	hypothetical protein	17.0219	17.7562	18.1543	17.0964	1.04313	1.06652	1.00438	1.02242	0.941729	0.962844	0	0	0	0	0	0
An05g00600	#REF!	similarity to hypothetical protein encoded by An06g02450 - Aspergillus niger	25.4753	26.1944	26.0699	24.5509	1.02823	1.02334	0.963715	0.995247	0.941735	0.937258	0	0	0	0	0	0
An12g10600	#REF!	hypothetical protein	103.411	69.9608	68.4499	64.4635	0.676531	0.661921	0.623372	0.978405	0.941762	0.921424	0	0	0	0	0	0
An02g03820	#REF!	hypothetical protein	71.4107	70.9887	66.4224	62.5543	0.994091	0.930145	0.875979	0.935675	0.941766	0.881187	0	0	0	0	0	0
An12g07870	#REF!	strong similarity to cytosolic aspartate transaminase Aat2 - Saccharomyces cerevisiae	764.641	499.806	590.517	556.132	0.653648	0.772279	0.727311	1.18149	0.941772	1.1127	0	0	0	0	0	0
An12g01640	#REF!	weak similarity to mucin - Sus scrofa	1273.04	2141.08	2261.15	2129.5	1.68186	1.77618	1.67276	1.05608	0.941776	0.994589	1	1	1	0	0	0
An03g06460	#REF!	strong similarity to hypothetical sterigmatocystin biosynthesis p450 monooxygenase stcB - Aspergillus nidulans	34.7572	39.3062	36.8047	34.6638	1.13088	1.05891	0.997313	0.936359	0.94183	0.881891	0	0	0	0	0	0
An10g00910	#REF!	strong similarity to precursor of tannase - Aspergillus oryzae	29.8504	34.6456	30.0282	28.2817	1.16064	1.00596	0.94745	0.866723	0.94184	0.816314	0	0	0	0	0	0
An07g00370	#REF!	strong similarity to allantoin transport protein Dal4 - Saccharomyces cerevisiae	24.6695	24.2925	24.5531	23.1252	0.984717	0.995278	0.937398	1.01073	0.941845	0.951947	0	0	0	0	0	0
An01g00730	#REF!	hypothetical protein [truncated ORF]	27.2497	33.0997	29.9729	28.2301	1.21468	1.09993	1.03598	0.905533	0.941857	0.852883	0	0	0	0	0	0
An11g03350	#REF!	strong similarity to multidrug resistance protein fnx1p - Schizosaccharomyces pombe	38.6717	38.7436	41.7404	39.3149	1.00186	1.07935	1.01663	1.07735	0.941891	1.01475	0	0	0	0	0	0
An15g01790	#REF!	strong similarity to allantoate permease Dal5 - Saccharomyces cerevisiae	46.311	52.0789	51.5054	48.5125	1.12455	1.11216	1.04754	0.988987	0.941893	0.93152	0	0	0	0	0	0
An14g01560	#REF!	strong similarity to zuotin Zuo1 - Saccharomyces cerevisiae	1012.91	703.189	480.87	452.933	0.694226	0.474741	0.44716	0.683842	0.941903	0.644113	-1	-1	-1	0	0	-1
An18g04080	#REF!	strong similarity to vanillin-dehydrogenase VDH sequence 27 from patent EP0845532 - Unclassified organism	30.9372	33.5092	30.4855	28.7151	1.08314	0.9854	0.928174	0.909765	0.941926	0.856932	0	0	0	0	0	0
An16g08900	#REF!	weak similarity to atrophin-1 related protein from patent WO9921983-A1 - Homo sapiens	47.8019	42.503	47.3893	44.6376	0.889149	0.991369	0.933804	1.11496	0.941933	1.05022	0	0	0	0	0	0
An08g04080	#REF!	strong similarity to mitochondrial processing peptidase alpha chain MPP - Neurospora crassa	304.967	284.656	221.649	208.782	0.933399	0.726795	0.684605	0.778654	0.941951	0.733454	0	0	0	0	0	0
An01g09640	#REF!	strong similarity to hypothetical nucleolar protein SPAC2C4.06c - Schizosaccharomyces pombe	44.0049	43.6963	51.794	48.7884	0.992988	1.17701	1.1087	1.18532	0.94197	1.11653	0	0	0	0	0	0
An08g07340	#REF!	weak similarity to hypothetical F-box domain protein - Schizosaccharomyces pombe	87.0332	116.617	117.224	110.422	1.33991	1.34688	1.26873	1.0052	0.941974	0.946875	0	0	0	0	0	0
An08g09760	#REF!	strong similarity to cyclohexanone monooxygenase chnB2 - Brevibacterium sp. [putative frameshift]	47.4852	48.2512	47.5176	44.762	1.01613	1.00068	0.942651	0.984795	0.94201	0.927686	0	0	0	0	0	0
An04g08860	#REF!	strong similarity to 442K curved DNA-binding protein SPAC23H4.09 - Schizosaccharomyces pombe	2993.58	2098.91	1900.9	1790.72	0.701138	0.634991	0.598186	0.905658	0.942038	0.853164	0	-1	-1	0	0	0
An04g08940	#REF!	strong similarity to hypothetical mitosis regulatory protein bimD - Aspergillus nidulans [truncated ORF]	187.666	188.514	187.706	176.827	1.00452	1.00022	0.942246	0.995717	0.942044	0.938009	0	0	0	0	0	0
An13g02060	#REF!	strong similarity to cytochrome P450 monooxygenase TRI4 - Fusarium sporotrichioides	97.217	91.4404	84.955	80.0335	0.94058	0.873869	0.823245	0.929075	0.942069	0.875253	0	0	0	0	0	0
An08g08030	#REF!	strong similarity to para-nitrobenzyl esterase pnbA - Bacillus subtilis	36.9798	42.2246	35.6518	33.5864	1.14183	0.964089	0.908238	0.844337	0.942069	0.795424	0	0	0	0	0	0
An01g14590	#REF!	strong similarity to thermostable alcohol dehydrogenase adhT - Bacillus stearothermophilus	26.2229	27.5733	30.8059	29.0214	1.0515	1.17477	1.10672	1.11724	0.942073	1.05252	0	0	0	0	0	0
An02g13190	#REF!	strong similarity to hypothetical protein 7C14.090 - Neurospora crassa	222.533	208.54	231.071	217.691	0.937118	1.03837	0.978242	1.10804	0.942095	1.04388	0	0	0	0	0	0
An02g09210	#REF!	similarity to GTP-binding protein Rho2 - Saccharomyces cerevisiae	86.7562	140.326	141.579	133.382	1.61748	1.63192	1.53743	1.00893	0.942098	0.950512	0	0	0	0	0	0
An02g07720	#REF!	similarity to dihydrodipicolinate synthase dapA - Escherichia coli	147.543	106.754	76.7525	72.3106	0.723547	0.520204	0.490098	0.718964	0.942126	0.677355	0	-1	-1	0	0	0
An01g06480	#REF!	strong similarity to TCP1 complex beta chain TCP1 Beta - Saccharomyces cerevisiae	1071.2	1088.45	935.094	880.984	1.0161	0.872937	0.822424	0.859106	0.942134	0.809393	0	0	0	0	0	0
An18g02860	#REF!	strong similarity to nitrogen permease reactivator protein Npr1 - Saccharomyces cerevisiae	165.484	168.105	155.677	146.669	1.01584	0.940738	0.886307	0.926067	0.94214	0.872485	0	0	0	0	0	0
An16g00460	#REF!	strong similarity to carboxylic acid transport protein Jen1 - Saccharomyces cerevisiae	39.7628	36.1787	40.4846	38.1427	0.909862	1.01815	0.959256	1.11902	0.942155	1.05429	0	0	0	0	0	0
An11g08980	#REF!	weak similarity to hypothetical protein CAD70538.1 - Neurospora crassa	23.5278	24.5393	25.0386	23.5909	1.04299	1.06422	1.00268	1.02035	0.942179	0.96135	0	0	0	0	0	0
An13g03000	#REF!	strong similarity to n-alkane-inducible cytochrome P450 protein ALK1 - Yarrowia lipolytica	132.432	161.321	143.946	135.623	1.21814	1.08694	1.02409	0.892292	0.942181	0.8407	0	0	0	0	0	0
An09g01210	#REF!	strong similarity to 2-keto-3-deoxygluconate oxidoreductase kduD - Erwinia chrysanthemi	28.1284	28.8142	28.4271	26.7837	1.02438	1.01062	0.952195	0.986563	0.942191	0.929531	0	0	0	0	0	0
An02g14360	#REF!	strong similarity to hypothetical protein SPBC29A3.06 - Schizosaccharomyces pombe	56.94	47.4342	39.9562	37.6468	0.833055	0.701724	0.661166	0.842349	0.942203	0.793664	0	0	0	0	0	0
An04g05930	#REF!	strong similarity to very long chain fatty acid synthase Tsc13 - Saccharomyces cerevisiae	565.106	685.243	706.311	665.498	1.21259	1.24987	1.17765	1.03075	0.942217	0.971186	0	0	0	0	0	0
An11g06800	#REF!	similarity to protein involved in nuclear fusion Kar5 - Saccharomyces cerevisiae	20.5206	20.2772	20.2951	19.1225	0.988141	0.989012	0.931868	1.00088	0.942222	0.943052	0	0	0	0	0	0
An04g04840	#REF!	strong similarity to hypothetical protein SPAC227.16c - Schizosaccharomyces pombe	34.5471	26.7082	28.5171	26.87	0.773096	0.825456	0.77778	1.06773	0.942242	1.00606	0	0	0	0	0	0
An04g09660	#REF!	similarity to hypothetical serine/threonine protein kinase AAO52136.1 - Dictyostelium discoideum	70.4544	37.6783	46.5321	43.8449	0.53479	0.660456	0.622315	1.23498	0.94225	1.16366	-1	0	-1	0	0	0
An07g09230	#REF!	similarity to hypothetical transcription regulator protein CAA91958.1 - Schizosaccharomyces pombe	101.903	102.272	99.8134	94.0533	1.00363	0.979496	0.922971	0.975957	0.942291	0.919636	0	0	0	0	0	0
An01g00100	#REF!	strong similarity to pyruvate dehydrogenase beta chain precursor Pdb1 - Saccharomyces cerevisiae	3322.14	2364.91	1945.68	1833.4	0.711864	0.585671	0.551874	0.822729	0.942292	0.775251	0	-1	-1	0	0	0
An07g07230	#REF!	weak similarity to sulfohydrolase II from patent WO200068395-A2 - Chondrus crispus	37.852	41.7182	37.6582	35.4855	1.10214	0.99488	0.937481	0.902679	0.942305	0.850599	0	0	0	0	0	0
An03g03470	#REF!	similarity to deoxyribodipyrimidine photolyase phrA - Escherichia coli	127.254	139.643	110.289	103.926	1.09736	0.866686	0.816685	0.789794	0.942308	0.744229	0	0	0	0	0	0
An08g01140	#REF!	strong similarity to cytoplasmic dynein light chain dlc1p - Schizosaccharomyces pombe	735.08	733.719	809.362	762.675	0.998148	1.10105	1.03754	1.10309	0.942317	1.03946	0	0	0	0	0	0
An01g02650	#REF!	questionable ORF	22.3699	23.1431	24.086	22.6974	1.03457	1.07672	1.01464	1.04074	0.942349	0.98074	0	0	0	0	0	0
An08g00700	#REF!	similarity to hydrophilic proteasome interacting protein Leo1 - Saccharomyces cerevisiae	61.2057	58.6235	61.5753	58.0255	0.95781	1.00604	0.94804	1.05035	0.94235	0.989799	0	0	0	0	0	0
An11g11160	#REF!	strong similarity to O-succinylhomoserine (thiol)-lyase met-7 chain - Neurospora crassa	776.952	524.907	586.597	552.794	0.675598	0.754997	0.711491	1.11753	0.942375	1.05313	-1	0	-1	0	0	0
An02g07680	#REF!	hypothetical protein	35.6513	35.1848	35.0485	33.0291	0.986916	0.983092	0.926448	0.996125	0.942382	0.938731	0	0	0	0	0	0
An02g07960	#REF!	strong similarity to sterol glycosyltransferase SGT from patent WO9817789-A1 - Arabidopsis thaliana	37.5486	35.482	37.7239	35.5504	0.944962	1.00467	0.946785	1.06318	0.942384	1.00193	0	0	0	0	0	0
An15g04160	#REF!	strong similarity to exodeoxyribonuclease I sbc - Escherichia coli [putative cloning artefact]	18.0607	19.726	19.263	18.1538	1.0922	1.06657	1.00515	0.976525	0.942422	0.920298	0	0	0	0	0	0
An16g05330	#REF!	strong similarity to hypothetical protein in haematococca pathogenicity cluster PEP2 - Nectria haematococca	27.4714	30.0542	30.9673	29.1847	1.09402	1.12726	1.06237	1.03038	0.942436	0.971067	0	0	0	0	0	0
An06g01870	#REF!	strong similarity to cytoplasmic ribosomal protein of the small subunit S10 - Saccharomyces cerevisiae	8614.28	7611.19	6512.97	6138.08	0.883555	0.756066	0.712547	0.855709	0.94244	0.806455	0	0	-1	0	0	0
An18g01130	#REF!	similarity to protein fragment SEQ ID NO:51484 from patent EP1033405-A2 - Arabidopsis thaliana	36.3122	38.7141	35.8761	33.8112	1.06615	0.987989	0.931127	0.926691	0.942446	0.873356	0	0	0	0	0	0
An07g06570	#REF!	strong similarity to mitochondrial ribosomal protein of the small subunit S14 - Saccharomyces cerevisiae	875.575	824.91	790.879	745.366	0.942135	0.903269	0.851287	0.958747	0.942452	0.903573	0	0	0	0	0	0
An04g01150	#REF!	strong similarity to nonribosomal peptide synthase MxaA - Stigmatella aurantiaca	26.2149	26.9201	25.7463	24.2648	1.0269	0.982127	0.92561	0.9564	0.942455	0.901363	0	0	0	0	0	0
An02g04410	#REF!	similarity to fluconazole resistance protein FLU1 - Candida albicans	32.8977	34.0724	36.4981	34.3984	1.03571	1.10944	1.04562	1.07119	0.942473	1.00957	0	0	0	0	0	0
An16g04580	#REF!	strong similarity to hypothetical protein HSPC021 - Homo sapiens	488.222	402.316	293.599	276.717	0.824043	0.601364	0.566786	0.729772	0.942501	0.687811	0	0	-1	0	0	0
An16g04980	#REF!	hypothetical protein	67.0772	70.8325	66.5241	62.7	1.05598	0.991754	0.934744	0.939175	0.942516	0.885187	0	0	0	0	0	0
An03g05400	#REF!	hypothetical protein	30.7536	30.509	28.8943	27.2338	0.992047	0.939542	0.885547	0.947074	0.94253	0.892646	0	0	0	0	0	0
An14g01210	#REF!	strong similarity to fructosyl amine oxygen oxidoreductase - Aspergillus fumigatus	42.7432	45.397	47.3673	44.6462	1.06209	1.10818	1.04452	1.0434	0.942554	0.983462	0	0	0	0	0	0
An08g01460	#REF!	similarity to hypothetical transcriptions regulator CAB91400.2 - Neurospora crassa	33.332	36.5334	36.1067	34.0328	1.09605	1.08324	1.02102	0.98832	0.942562	0.931553	0	0	0	0	0	0
An18g06480	#REF!	weak similarity to pericentriolar material-1 pcm-1 - Mus musculus [deleted ORF]	26.0843	24.7348	25.9127	24.4251	0.948265	0.993423	0.936393	1.04762	0.942593	0.98748	0	0	0	0	0	0
An08g06450	#REF!	similarity to hydantoin racemase hyuA - Arthrobacter aurescens	151.239	119.656	128.773	121.382	0.791169	0.851453	0.802583	1.0762	0.942604	1.01443	0	0	0	0	0	0
An13g01690	#REF!	strong similarity to abscission/dehiscence protein from patent WO9423043-A - Brassica napus	21.9125	22.3271	21.6299	20.3887	1.01892	0.987102	0.93046	0.968772	0.942618	0.913182	0	0	0	0	0	0
An07g09500	#REF!	hypothetical protein	26.5378	26.4145	26.5014	24.9808	0.995351	0.998628	0.941327	1.00329	0.94262	0.945723	0	0	0	0	0	0
An01g07060	#REF!	hypothetical protein	40.2938	39.1091	37.1357	35.0055	0.970598	0.921624	0.868757	0.949542	0.942638	0.895074	0	0	0	0	0	0
An08g10040	#REF!	similarity to GTP/GDP exchange factor and proto-oncogene vav - Mus musculus	21.302	21.0514	23.5798	22.2273	0.988233	1.10693	1.04344	1.12011	0.942641	1.05586	0	0	0	0	0	0
An08g07640	#REF!	hypothetical protein	25.4504	25.3641	22.9329	21.6189	0.996606	0.901083	0.849453	0.904151	0.942702	0.852345	0	0	0	0	0	0
An01g10130	#REF!	similarity to hypothetical protein encoded by An14g05700 - Aspergillus niger	30.8911	28.5239	29.6187	27.922	0.923371	0.958813	0.903886	1.03838	0.942713	0.978898	0	0	0	0	0	0
An07g08280	#REF!	strong similarity to 3-Hydroxy-3-methylglutaryl-CoA reductase HMGR - Gibberella fujikuroi	584.936	850.498	646.504	609.475	1.454	1.10526	1.04195	0.760148	0.942724	0.71661	0	0	0	0	0	0
An01g07100	#REF!	strong similarity to subunit TaGST1 from patent WO9914337-A2 - Triticum aestivum	48.2379	34.7176	35.6778	33.6346	0.719716	0.739622	0.697265	1.02766	0.942731	0.968805	0	0	0	0	0	0
An16g02190	#REF!	strong similarity to proline racemase prdF - Clostridium sticklandii	40.7754	39.7235	38.6847	36.4699	0.974203	0.948728	0.894411	0.97385	0.942747	0.918095	0	0	0	0	0	0
An09g00030	#REF!	similarity to ubiquinone biosynthesis protein ubiD - Escherichia coli	67.7807	71.8542	67.7822	63.9028	1.0601	1.00002	0.942787	0.94333	0.942766	0.889339	0	0	0	0	0	0
An02g09600	#REF!	hypothetical protein	58.4343	57.1747	57.994	54.6764	0.978443	0.992464	0.935689	1.01433	0.942794	0.956304	0	0	0	0	0	0
An12g09080	#REF!	similarity to EST an_3065 - Aspergillus niger	29.4317	27.2671	28.603	26.9669	0.926453	0.971841	0.916252	1.04899	0.9428	0.988989	0	0	0	0	0	0
An07g01820	#REF!	weak similarity to stationary phase induced protein Spi1 - Saccharomyces cerevisiae [truncated ORF]	33.8993	34.3906	34.8347	32.8423	1.01449	1.02759	0.968818	1.01291	0.942804	0.954979	0	0	0	0	0	0
An01g15100	#REF!	similarity to gibberellin 7-oxidase - Cucurbita maxima	33.8863	34.0898	33.1659	31.2692	1.00601	0.978741	0.922769	0.972898	0.942812	0.91726	0	0	0	0	0	0
An01g12200	#REF!	similarity to hypothetical protein F10B6.29 - Arabidopsis thaliana	890.607	1116.8	1836.39	1731.46	1.25397	2.06196	1.94413	1.64434	0.942858	1.55038	0	1	1	0	0	0
An18g05020	#REF!	strong similarity to cytoplasmic ribosomal protein of the large subunit Rpl27 - Saccharomyces cerevisiae	6636	5589.94	5386.28	5078.52	0.842366	0.811677	0.765298	0.963568	0.942861	0.90851	0	0	0	0	0	0
An02g11070	#REF!	similarity to regulator protein Ppr1 - Saccharomyces cerevisiae	27.2063	26.7559	28.5025	26.8751	0.983445	1.04764	0.987826	1.06528	0.942905	1.00446	0	0	0	0	0	0
An01g02690	#REF!	strong similarity to hypothetical protein SPAC6G10.03c - Schizosaccharomyces pombe	426.699	550.671	572.709	540.013	1.29054	1.34219	1.26556	1.04002	0.94291	0.980646	0	0	0	0	0	0
An04g08560	#REF!	strong similarity to cytochrome b2 cyb2 - Kluyveromyces lactis	52.0774	34.2149	41.3203	38.9616	0.657001	0.79344	0.748147	1.20767	0.942916	1.13873	0	0	0	0	0	0
An18g03310	#REF!	strong similarity to cytoplasmic ribosomal protein of the small subunit S3 - Saccharomyces cerevisiae	9006.54	8139.12	6648.33	6268.86	0.903689	0.738167	0.696034	0.816837	0.942923	0.770214	0	0	-1	0	0	0
An07g06360	#REF!	weak similarity to zinc finger II protein from patent WO200037629-A2 - Aspergillus terreus	29.1205	37.0638	33.5632	31.6477	1.27277	1.15256	1.08678	0.905551	0.942929	0.85387	0	0	0	0	0	0
An01g01490	#REF!	similarity to hypothetical protein B3E4.80 - Neurospora crassa	35.2593	39.8688	34.631	32.6547	1.13073	0.98218	0.92613	0.868623	0.942933	0.819053	0	0	0	0	0	0
An06g01180	#REF!	similarity to hypothetical cysteine-binding protein fliY - Haloferax volcanii	69.3598	77.7289	70.3339	66.3205	1.12066	1.01404	0.956181	0.904861	0.942938	0.853228	0	0	0	0	0	0
An15g06470	#REF!	similarity to signal sequence receptor alpha chain - Canis lupus	2673.98	4369.96	4130.22	3894.57	1.63426	1.5446	1.45647	0.945139	0.942945	0.891215	1	1	0	0	0	0
An14g01260	#REF!	similarity to 4-Hydroxyacetophenone monooxygenase hapE - Pseudomonas fluorescens	21.9332	23.0614	21.3876	20.1676	1.05144	0.97512	0.919501	0.927417	0.942962	0.874519	0	0	0	0	0	0
An11g03920	#REF!	strong similarity to lovastatin diketide synthase lovF - Aspergillus terreus	47.6234	46.6102	46.1543	43.5226	0.978726	0.969151	0.913892	0.990217	0.942982	0.933757	0	0	0	0	0	0
An02g05020	#REF!	questionable ORF	25.3661	27.54	24.9908	23.5659	1.0857	0.985203	0.929031	0.907436	0.942985	0.855698	0	0	0	0	0	0
An01g08840	#REF!	strong similarity to hypothetical protein YMR114c - Saccharomyces cerevisiae	42.229	44.1786	46.4078	43.7621	1.04617	1.09896	1.03631	1.05046	0.942992	0.990573	0	0	0	0	0	0
An02g13260	#REF!	hypothetical protein	69.4796	66.8528	61.8704	58.3447	0.962194	0.890483	0.839738	0.925472	0.943014	0.872733	0	0	0	0	0	0
An03g02980	#REF!	strong similarity to thioredoxin - Aspergillus nidulans	668.214	542.6	588.969	555.419	0.812015	0.881407	0.831199	1.08546	0.943037	1.02363	0	0	0	0	0	0
An02g00890	#REF!	strong similarity to phosphoserine transaminase Ser1 - Saccharomyces cerevisiae	1804.84	1378.36	1190.98	1123.14	0.763704	0.659883	0.622295	0.864056	0.943038	0.814837	0	-1	-1	0	0	0
NE		NE	18.5563	18.7834	17.1182	16.1436	1.01224	0.9225	0.869978	0.911345	0.943065	0.859457	0	0	0	0	0	0
An02g08860	#REF!	strong similarity to cytochrome P450 pisatin demethylase PDAT9 - Nectria haematococca	59.6898	59.3014	61.2053	57.7216	0.993492	1.02539	0.967025	1.03211	0.943081	0.97336	0	0	0	0	0	0
An09g06650	#REF!	strong similarity to core protein II of ubiquinol--cytochrome c reductase CAA42214.1 - Bos primigenius taurus	1771.51	1328.73	954.48	900.161	0.750055	0.538795	0.508133	0.718342	0.943091	0.677461	0	-1	-1	0	0	0
An02g03250	#REF!	strong similarity to 3-isopropylmalate dehydratase LEU2 - Phycomyces blakesleeanus	507.79	325.27	223.482	210.765	0.64056	0.440107	0.415064	0.687066	0.943098	0.64797	0	-1	-1	0	0	0
An03g06860	#REF!	strong similarity to hypothetical mitochondrial transport protein Arg11 - Saccharomyces cerevisiae	342.393	184.682	224.087	211.336	0.539385	0.654472	0.617233	1.21337	0.9431	1.14433	-1	0	0	0	0	0
An06g01930	#REF!	strong similarity to cytoplasmic ribosomal protein of the small subunit S29 - Saccharomyces cerevisiae	7431.55	7235.37	7142.06	6735.68	0.973601	0.961046	0.906363	0.987104	0.9431	0.930938	0	0	0	0	0	0
An02g13520	#REF!	similarity to hypothetical protein CAC41653.1 - Ustilago maydis	123.264	132.395	127.825	120.552	1.07408	1.037	0.977995	0.96548	0.943101	0.910546	0	0	0	0	0	0
An04g09740	#REF!	similarity to multidrug resistance protein Qdr1 - Saccharomyces cerevisiae	34.2078	34.867	35.7274	33.6946	1.01927	1.04442	0.984998	1.02467	0.943104	0.966374	0	0	0	0	0	0
An07g07470	#REF!	weak similarity to nucleolar phosphoprotein p130 - Homo sapiens	38.9724	42.747	32.6371	30.7812	1.09685	0.83744	0.789821	0.763493	0.943137	0.720079	0	0	0	0	0	0
An04g00540	#REF!	hypothetical protein	19.4908	22.742	20.9162	19.727	1.16681	1.07313	1.01212	0.919718	0.943142	0.867425	0	0	0	0	0	0
An11g01120	#REF!	strong similarity to NADPH-dependent aldehyde reductase - Sporobolomyces salmonicolor	879.02	416.586	320.179	301.975	0.473921	0.364246	0.343536	0.768578	0.943144	0.72488	-1	-1	-1	0	0	0
An18g03890	#REF!	weak similarity to transcription regulator alcR - Aspergillus nidulans	27.9544	30.5201	30.7243	28.9782	1.09178	1.09909	1.03662	1.00669	0.943168	0.949477	0	0	0	0	0	0
An08g09080	#REF!	weak similarity to hypothetical aminoacyl-transfer RNA synthase PA4724 - Pseudomonas aeruginosa	22.9522	24.7051	25.0172	23.5966	1.07637	1.08997	1.02807	1.01264	0.943212	0.955131	0	0	0	0	0	0
An04g03710	#REF!	similarity to hypothetical protein SPBC3E7.03c - Schizosaccharomyces pombe	76.7665	76.6834	73.4194	69.2502	0.998917	0.956398	0.902088	0.957435	0.943214	0.903066	0	0	0	0	0	0
An01g00710	#REF!	strong similarity to aromatic amino acid decarboxylase ddc - Sorangium cellulosum	46.0772	46.3035	42.0738	39.6869	1.00491	0.913116	0.861314	0.908652	0.94327	0.857104	0	0	0	0	0	0
An02g02390	#REF!	similarity to Ser/Arg-related nuclear matrix protein SRM160 - Homo sapiens	112.175	136.925	136.701	128.947	1.22064	1.21865	1.14952	0.998365	0.943272	0.94173	0	0	0	0	0	0
An09g04390	#REF!	strong similarity to salicylate hydroxylase sal - Pseudomonas putida	19.2313	19.3512	20.4231	19.2648	1.00624	1.06197	1.00174	1.05539	0.943284	0.995535	0	0	0	0	0	0
An15g01690	#REF!	strong similarity to cytoplasmic ribosomal protein of the large subunit L14.a - Saccharomyces cerevisiae	8548.07	7503.66	6732.48	6350.67	0.877819	0.787602	0.742937	0.897226	0.943289	0.846344	0	0	-1	0	0	0
An08g07600	#REF!	strong similarity to single-stranded DNA binding protein 30k chain ssb2p - Schizosaccharomyces pombe	476.633	373.209	376.411	355.069	0.783011	0.789728	0.744953	1.00858	0.943303	0.951395	0	0	0	0	0	0
An11g02500	#REF!	strong similarity to geranylgeranyl pyrophosphate synthase GGPPS - Homo sapiens	33.0597	37.467	31.798	29.9952	1.13331	0.961836	0.907303	0.848694	0.943303	0.800576	0	0	0	0	0	0
An06g01940	#REF!	hypothetical protein	19.351	17.9895	19.9669	18.8356	0.929642	1.03183	0.973368	1.10992	0.943343	1.04704	0	0	0	0	0	0
An01g05090	#REF!	strong similarity to cell division control protein cdc16p - Schizosaccharomyces pombe	45.6891	37.6416	43.2818	40.8304	0.823863	0.94731	0.893657	1.14984	0.943363	1.08471	0	0	0	0	0	0
An04g00070	#REF!	strong similarity to component of the U3 small nucleolar ribonucleoprotein Mpp10 - Saccharomyces cerevisiae	264.458	248.032	249.303	235.185	0.937887	0.942693	0.889309	1.00512	0.94337	0.948205	0	0	0	0	0	0
[truncated: 12,491 more rows]
